# Supplementary material for: Transient heat release during induced mitochondrial proton uncoupling
Source: Commun Biol. 2019 Jul 26;2:279. doi: 10.1038/s42003-019-0535-y (PMC6659641; doi:10.1038/s42003-019-0535-y)
Supplement: Supplementary file 3 — Supplementary Data 1 [file 42003_2019_535_MOESM3_ESM.xlsx]

## Sheet: Fig 3a
BAM15 response
Time (s)	Voltage (V)
0	-0.03856
0.0025	-0.03887
0.005	-0.03944
0.0075	-0.03972
0.01	-0.03947
0.0125	-0.03884
0.015	-0.03847
0.0175	-0.03866
0.02	-0.03906
0.0225	-0.0395
0.025	-0.03969
0.0275	-0.03922
0.03	-0.03875
0.0325	-0.03841
0.035	-0.03872
0.0375	-0.03925
0.04	-0.03953
0.0425	-0.03972
0.045	-0.03909
0.0475	-0.03856
0.05	-0.03853
0.0525	-0.03894
0.055	-0.03941
0.0575	-0.03953
0.06	-0.03944
0.0625	-0.03875
0.065	-0.03844
0.0675	-0.03862
0.07	-0.03903
0.0725	-0.03947
0.075	-0.03969
0.0775	-0.03925
0.08	-0.03866
0.0825	-0.03847
0.085	-0.03875
0.0875	-0.03925
0.09	-0.03959
0.0925	-0.03959
0.095	-0.03909
0.0975	-0.03859
0.1	-0.0385
0.1025	-0.03881
0.105	-0.03944
0.1075	-0.03956
0.11	-0.03941
0.1125	-0.03878
0.115	-0.03841
0.1175	-0.03856
0.12	-0.03894
0.1225	-0.03938
0.125	-0.03963
0.1275	-0.03928
0.13	-0.03853
0.1325	-0.03838
0.135	-0.03869
0.1375	-0.03931
0.14	-0.03953
0.1425	-0.03956
0.145	-0.03912
0.1475	-0.03853
0.15	-0.03853
0.1525	-0.03884
0.155	-0.03934
0.1575	-0.03956
0.16	-0.03944
0.1625	-0.03878
0.165	-0.03841
0.1675	-0.03859
0.17	-0.03906
0.1725	-0.03941
0.175	-0.03966
0.1775	-0.03925
0.18	-0.03859
0.1825	-0.03825
0.185	-0.03866
0.1875	-0.03919
0.19	-0.03947
0.1925	-0.03938
0.195	-0.03878
0.1975	-0.03819
0.2	-0.03813
0.2025	-0.03853
0.205	-0.03897
0.2075	-0.03916
0.21	-0.03906
0.2125	-0.03834
0.215	-0.03803
0.2175	-0.03813
0.22	-0.03859
0.2225	-0.039
0.225	-0.03919
0.2275	-0.03872
0.23	-0.038
0.2325	-0.03769
0.235	-0.038
0.2375	-0.03853
0.24	-0.03878
0.2425	-0.03875
0.245	-0.03819
0.2475	-0.03772
0.25	-0.03747
0.2525	-0.03784
0.255	-0.03838
0.2575	-0.03856
0.26	-0.03838
0.2625	-0.03766
0.265	-0.03728
0.2675	-0.03744
0.27	-0.03787
0.2725	-0.03828
0.275	-0.03859
0.2775	-0.03819
0.28	-0.03753
0.2825	-0.03731
0.285	-0.03753
0.2875	-0.03809
0.29	-0.03847
0.2925	-0.03853
0.295	-0.03797
0.2975	-0.03747
0.3	-0.03731
0.3025	-0.03772
0.305	-0.03819
0.3075	-0.03847
0.31	-0.03831
0.3125	-0.03775
0.315	-0.03741
0.3175	-0.03753
0.32	-0.03787
0.3225	-0.03838
0.325	-0.03869
0.3275	-0.03816
0.33	-0.03766
0.3325	-0.03747
0.335	-0.03762
0.3375	-0.03825
0.34	-0.03859
0.3425	-0.03862
0.345	-0.03816
0.3475	-0.03759
0.35	-0.03747
0.3525	-0.03787
0.355	-0.03844
0.3575	-0.03859
0.36	-0.03856
0.3625	-0.03791
0.365	-0.03756
0.3675	-0.03756
0.37	-0.03809
0.3725	-0.03853
0.375	-0.03875
0.3775	-0.03838
0.38	-0.03772
0.3825	-0.03741
0.385	-0.03769
0.3875	-0.03831
0.39	-0.0385
0.3925	-0.03869
0.395	-0.03822
0.3975	-0.03762
0.4	-0.03753
0.4025	-0.03791
0.405	-0.03847
0.4075	-0.03866
0.41	-0.0385
0.4125	-0.03791
0.415	-0.03759
0.4175	-0.03762
0.42	-0.03803
0.4225	-0.03853
0.425	-0.03875
0.4275	-0.03828
0.43	-0.03778
0.4325	-0.03753
0.435	-0.03772
0.4375	-0.03834
0.44	-0.03862
0.4425	-0.03872
0.445	-0.03828
0.4475	-0.03772
0.45	-0.03762
0.4525	-0.03794
0.455	-0.03853
0.4575	-0.03875
0.46	-0.03862
0.4625	-0.03791
0.465	-0.03756
0.4675	-0.03766
0.47	-0.03819
0.4725	-0.03856
0.475	-0.03878
0.4775	-0.03841
0.48	-0.03781
0.4825	-0.03747
0.485	-0.03775
0.4875	-0.03834
0.49	-0.03859
0.4925	-0.03872
0.495	-0.03822
0.4975	-0.03769
0.5	-0.03766
0.5025	-0.03794
0.505	-0.03853
0.5075	-0.03878
0.51	-0.03862
0.5125	-0.03803
0.515	-0.03766
0.5175	-0.03772
0.52	-0.03825
0.5225	-0.03862
0.525	-0.03878
0.5275	-0.03856
0.53	-0.03787
0.5325	-0.03759
0.535	-0.03784
0.5375	-0.03831
0.54	-0.03875
0.5425	-0.03878
0.545	-0.03825
0.5475	-0.03769
0.55	-0.03769
0.5525	-0.038
0.555	-0.03853
0.5575	-0.03862
0.56	-0.03834
0.5625	-0.03781
0.565	-0.03737
0.5675	-0.03741
0.57	-0.03781
0.5725	-0.03825
0.575	-0.03856
0.5775	-0.03813
0.58	-0.0375
0.5825	-0.03712
0.585	-0.03753
0.5875	-0.03806
0.59	-0.03831
0.5925	-0.03847
0.595	-0.03794
0.5975	-0.03737
0.6	-0.03737
0.6025	-0.03766
0.605	-0.03819
0.6075	-0.0385
0.61	-0.03825
0.6125	-0.03766
0.615	-0.03731
0.6175	-0.03731
0.62	-0.03791
0.6225	-0.03822
0.625	-0.03841
0.6275	-0.038
0.63	-0.03753
0.6325	-0.03722
0.635	-0.03756
0.6375	-0.03803
0.64	-0.03828
0.6425	-0.03841
0.645	-0.03797
0.6475	-0.03741
0.65	-0.03728
0.6525	-0.03756
0.655	-0.03794
0.6575	-0.03816
0.66	-0.038
0.6625	-0.03741
0.665	-0.03697
0.6675	-0.03712
0.67	-0.03744
0.6725	-0.03781
0.675	-0.03803
0.6775	-0.03766
0.68	-0.03706
0.6825	-0.03669
0.685	-0.03694
0.6875	-0.03741
0.69	-0.03775
0.6925	-0.03787
0.695	-0.03741
0.6975	-0.03691
0.7	-0.03666
0.7025	-0.03691
0.705	-0.03737
0.7075	-0.03756
0.71	-0.03737
0.7125	-0.03666
0.715	-0.03638
0.7175	-0.03631
0.72	-0.03672
0.7225	-0.03716
0.725	-0.03741
0.7275	-0.03697
0.73	-0.03638
0.7325	-0.03606
0.735	-0.03647
0.7375	-0.03687
0.74	-0.03716
0.7425	-0.03734
0.745	-0.03678
0.7475	-0.03622
0.75	-0.03622
0.7525	-0.03656
0.755	-0.03706
0.7575	-0.03728
0.76	-0.03709
0.7625	-0.03659
0.765	-0.03619
0.7675	-0.03622
0.77	-0.03663
0.7725	-0.03703
0.775	-0.03734
0.7775	-0.03703
0.78	-0.03638
0.7825	-0.03603
0.785	-0.03625
0.7875	-0.03687
0.79	-0.03716
0.7925	-0.03722
0.795	-0.03684
0.7975	-0.03631
0.8	-0.03619
0.8025	-0.0365
0.805	-0.03694
0.8075	-0.03728
0.81	-0.03703
0.8125	-0.0365
0.815	-0.03622
0.8175	-0.03622
0.82	-0.03663
0.8225	-0.03709
0.825	-0.03725
0.8275	-0.03697
0.83	-0.03638
0.8325	-0.03597
0.835	-0.03628
0.8375	-0.03687
0.84	-0.03712
0.8425	-0.03728
0.845	-0.03675
0.8475	-0.03619
0.85	-0.03619
0.8525	-0.0365
0.855	-0.037
0.8575	-0.03719
0.86	-0.03709
0.8625	-0.03653
0.865	-0.03622
0.8675	-0.03619
0.87	-0.03659
0.8725	-0.03703
0.875	-0.03728
0.8775	-0.03703
0.88	-0.03638
0.8825	-0.03606
0.885	-0.03638
0.8875	-0.03694
0.89	-0.03716
0.8925	-0.03741
0.895	-0.03684
0.8975	-0.03634
0.9	-0.03625
0.9025	-0.03656
0.905	-0.037
0.9075	-0.03737
0.91	-0.03719
0.9125	-0.03666
0.915	-0.03628
0.9175	-0.03634
0.92	-0.03666
0.9225	-0.03709
0.925	-0.03731
0.9275	-0.03703
0.93	-0.03638
0.9325	-0.03597
0.935	-0.03625
0.9375	-0.03678
0.94	-0.03709
0.9425	-0.03731
0.945	-0.03681
0.9475	-0.03625
0.95	-0.03622
0.9525	-0.03656
0.955	-0.03703
0.9575	-0.03728
0.96	-0.03712
0.9625	-0.03663
0.965	-0.03622
0.9675	-0.03622
0.97	-0.03656
0.9725	-0.03694
0.975	-0.03731
0.9775	-0.03694
0.98	-0.03634
0.9825	-0.036
0.985	-0.03631
0.9875	-0.03669
0.99	-0.03709
0.9925	-0.03731
0.995	-0.03672
0.9975	-0.03628
1	-0.03622
1.0025	-0.03644
1.005	-0.037
1.0075	-0.03719
1.01	-0.03703
1.0125	-0.03647
1.015	-0.03606
1.0175	-0.03603
1.02	-0.03641
1.0225	-0.03684
1.025	-0.037
1.0275	-0.03663
1.03	-0.03609
1.0325	-0.03569
1.035	-0.036
1.0375	-0.03653
1.04	-0.03687
1.0425	-0.03716
1.045	-0.03666
1.0475	-0.03606
1.05	-0.03594
1.0525	-0.03625
1.055	-0.03672
1.0575	-0.037
1.06	-0.03684
1.0625	-0.03628
1.065	-0.03597
1.0675	-0.03587
1.07	-0.03625
1.0725	-0.03681
1.075	-0.03684
1.0775	-0.03669
1.08	-0.03591
1.0825	-0.0355
1.085	-0.03587
1.0875	-0.03647
1.09	-0.03672
1.0925	-0.03709
1.095	-0.0365
1.0975	-0.03606
1.1	-0.03578
1.1025	-0.03606
1.105	-0.03663
1.1075	-0.03687
1.11	-0.03669
1.1125	-0.03603
1.115	-0.03556
1.1175	-0.03547
1.12	-0.03581
1.1225	-0.03628
1.125	-0.03628
1.1275	-0.03597
1.13	-0.03544
1.1325	-0.03516
1.135	-0.03531
1.1375	-0.03575
1.14	-0.03616
1.1425	-0.03641
1.145	-0.03584
1.1475	-0.03531
1.15	-0.03516
1.1525	-0.03547
1.155	-0.03594
1.1575	-0.03628
1.16	-0.03606
1.1625	-0.03544
1.165	-0.03497
1.1675	-0.03488
1.17	-0.03531
1.1725	-0.03569
1.175	-0.03591
1.1775	-0.03559
1.18	-0.035
1.1825	-0.03459
1.185	-0.03488
1.1875	-0.03531
1.19	-0.03569
1.1925	-0.03591
1.195	-0.03547
1.1975	-0.03494
1.2	-0.03472
1.2025	-0.03491
1.205	-0.03547
1.2075	-0.03559
1.21	-0.03534
1.2125	-0.03478
1.215	-0.03428
1.2175	-0.03419
1.22	-0.03453
1.2225	-0.03494
1.225	-0.03512
1.2275	-0.03494
1.23	-0.03422
1.2325	-0.03394
1.235	-0.03422
1.2375	-0.03463
1.24	-0.03497
1.2425	-0.03503
1.245	-0.03463
1.2475	-0.034
1.25	-0.034
1.2525	-0.03428
1.255	-0.03466
1.2575	-0.03503
1.26	-0.03497
1.2625	-0.03428
1.265	-0.034
1.2675	-0.03394
1.27	-0.03434
1.2725	-0.03488
1.275	-0.03497
1.2775	-0.03469
1.28	-0.03403
1.2825	-0.03378
1.285	-0.034
1.2875	-0.03444
1.29	-0.03481
1.2925	-0.035
1.295	-0.0345
1.2975	-0.03388
1.3	-0.03369
1.3025	-0.03403
1.305	-0.03459
1.3075	-0.03484
1.31	-0.03469
1.3125	-0.03419
1.315	-0.03378
1.3175	-0.03369
1.32	-0.03409
1.3225	-0.03459
1.325	-0.03472
1.3275	-0.03444
1.33	-0.03391
1.3325	-0.0335
1.335	-0.03378
1.3375	-0.03416
1.34	-0.03459
1.3425	-0.03484
1.345	-0.03431
1.3475	-0.03372
1.35	-0.03347
1.3525	-0.03388
1.355	-0.03438
1.3575	-0.03469
1.36	-0.03453
1.3625	-0.03406
1.365	-0.03356
1.3675	-0.03359
1.37	-0.03384
1.3725	-0.03441
1.375	-0.03459
1.3775	-0.03428
1.38	-0.03366
1.3825	-0.03331
1.385	-0.03366
1.3875	-0.03406
1.39	-0.03434
1.3925	-0.03456
1.395	-0.03409
1.3975	-0.03353
1.4	-0.03328
1.4025	-0.03369
1.405	-0.03413
1.4075	-0.03444
1.41	-0.03431
1.4125	-0.03378
1.415	-0.03322
1.4175	-0.03331
1.42	-0.03366
1.4225	-0.03422
1.425	-0.03438
1.4275	-0.034
1.43	-0.03341
1.4325	-0.03309
1.435	-0.03325
1.4375	-0.03381
1.44	-0.03419
1.4425	-0.03453
1.445	-0.03391
1.4475	-0.03337
1.45	-0.03319
1.4525	-0.03353
1.455	-0.03409
1.4575	-0.03431
1.46	-0.03416
1.4625	-0.03362
1.465	-0.03328
1.4675	-0.03312
1.47	-0.03369
1.4725	-0.03406
1.475	-0.03428
1.4775	-0.03394
1.48	-0.03344
1.4825	-0.033
1.485	-0.03322
1.4875	-0.03372
1.49	-0.03409
1.4925	-0.03428
1.495	-0.03378
1.4975	-0.03319
1.5	-0.03309
1.5025	-0.03341
1.505	-0.03384
1.5075	-0.03416
1.51	-0.03416
1.5125	-0.03356
1.515	-0.03303
1.5175	-0.03288
1.52	-0.03347
1.5225	-0.03388
1.525	-0.03403
1.5275	-0.03378
1.53	-0.03319
1.5325	-0.03281
1.535	-0.03297
1.5375	-0.0335
1.54	-0.03381
1.5425	-0.03409
1.545	-0.03347
1.5475	-0.033
1.55	-0.03281
1.5525	-0.03294
1.555	-0.03362
1.5575	-0.03391
1.56	-0.03381
1.5625	-0.03325
1.565	-0.03281
1.5675	-0.03278
1.57	-0.03309
1.5725	-0.03359
1.575	-0.03375
1.5775	-0.0335
1.58	-0.03288
1.5825	-0.03247
1.585	-0.03269
1.5875	-0.03312
1.59	-0.03344
1.5925	-0.03359
1.595	-0.03306
1.5975	-0.03247
1.6	-0.03228
1.6025	-0.03259
1.605	-0.03309
1.6075	-0.03341
1.61	-0.03319
1.6125	-0.03269
1.615	-0.03228
1.6175	-0.03216
1.62	-0.03247
1.6225	-0.03303
1.625	-0.03319
1.6275	-0.03284
1.63	-0.03225
1.6325	-0.03178
1.635	-0.03203
1.6375	-0.0325
1.64	-0.03288
1.6425	-0.03303
1.645	-0.03247
1.6475	-0.03194
1.65	-0.03178
1.6525	-0.03184
1.655	-0.0325
1.6575	-0.03275
1.66	-0.03259
1.6625	-0.03197
1.665	-0.03147
1.6675	-0.03134
1.67	-0.03181
1.6725	-0.03219
1.675	-0.03222
1.6775	-0.03187
1.68	-0.03119
1.6825	-0.03075
1.685	-0.03091
1.6875	-0.03137
1.69	-0.03175
1.6925	-0.03184
1.695	-0.03128
1.6975	-0.03072
1.7	-0.03041
1.7025	-0.03072
1.705	-0.03113
1.7075	-0.03134
1.71	-0.03122
1.7125	-0.03056
1.715	-0.02997
1.7175	-0.02991
1.72	-0.03025
1.7225	-0.03066
1.725	-0.03078
1.7275	-0.03044
1.73	-0.02972
1.7325	-0.02916
1.735	-0.02931
1.7375	-0.02966
1.74	-0.02994
1.7425	-0.03006
1.745	-0.02947
1.7475	-0.02875
1.75	-0.02841
1.7525	-0.02853
1.755	-0.02881
1.7575	-0.02897
1.76	-0.02869
1.7625	-0.02791
1.765	-0.02725
1.7675	-0.02694
1.77	-0.02706
1.7725	-0.02725
1.775	-0.02716
1.7775	-0.02641
1.78	-0.02534
1.7825	-0.02466
1.785	-0.02428
1.7875	-0.024
1.79	-0.02347
1.7925	-0.02272
1.795	-0.01369
1.7975	0.04109
1.8	0.03562
1.8025	0.0075
1.805	-0.03303
1.8075	-0.04519
1.81	-0.04791
1.8125	-0.04825
1.815	-0.04791
1.8175	-0.04803
1.82	-0.04837
1.8225	-0.04884
1.825	-0.04909
1.8275	-0.04878
1.83	-0.04803
1.8325	-0.04769
1.835	-0.04784
1.8375	-0.04809
1.84	-0.04847
1.8425	-0.0485
1.845	-0.04791
1.8475	-0.04722
1.85	-0.047
1.8525	-0.04722
1.855	-0.04763
1.8575	-0.04791
1.86	-0.04766
1.8625	-0.04703
1.865	-0.04653
1.8675	-0.04631
1.87	-0.04659
1.8725	-0.047
1.875	-0.04716
1.8775	-0.04694
1.88	-0.04609
1.8825	-0.04569
1.885	-0.04584
1.8875	-0.04619
1.89	-0.0465
1.8925	-0.04662
1.895	-0.046
1.8975	-0.04541
1.9	-0.04506
1.9025	-0.04538
1.905	-0.04588
1.9075	-0.04609
1.91	-0.04584
1.9125	-0.04534
1.915	-0.04484
1.9175	-0.04456
1.92	-0.04491
1.9225	-0.04528
1.925	-0.04544
1.9275	-0.04512
1.93	-0.04444
1.9325	-0.04394
1.935	-0.04419
1.9375	-0.04459
1.94	-0.04484
1.9425	-0.04494
1.945	-0.04447
1.9475	-0.04384
1.95	-0.04347
1.9525	-0.04384
1.955	-0.04437
1.9575	-0.04456
1.96	-0.04437
1.9625	-0.04381
1.965	-0.04319
1.9675	-0.04322
1.97	-0.04353
1.9725	-0.04388
1.975	-0.04403
1.9775	-0.04372
1.98	-0.04309
1.9825	-0.04262
1.985	-0.04278
1.9875	-0.04319
1.99	-0.04359
1.9925	-0.04369
1.995	-0.04322
1.9975	-0.0425
2	-0.04237
2.0025	-0.04259
2.005	-0.043
2.0075	-0.04334
2.01	-0.04312
2.0125	-0.04266
2.015	-0.04206
2.0175	-0.04203
2.02	-0.04231
2.0225	-0.04272
2.025	-0.04284
2.0275	-0.04266
2.03	-0.04188
2.0325	-0.04141
2.035	-0.04175
2.0375	-0.04213
2.04	-0.04253
2.0425	-0.04266
2.045	-0.04203
2.0475	-0.0415
2.05	-0.04138
2.0525	-0.04153
2.055	-0.04216
2.0575	-0.04234
2.06	-0.04225
2.0625	-0.04181
2.065	-0.04113
2.0675	-0.04109
2.07	-0.04147
2.0725	-0.04194
2.075	-0.04203
2.0775	-0.04188
2.08	-0.04106
2.0825	-0.04075
2.085	-0.041
2.0875	-0.0415
2.09	-0.04178
2.0925	-0.04203
2.095	-0.04163
2.0975	-0.04081
2.1	-0.04072
2.1025	-0.04097
2.105	-0.04156
2.1075	-0.04181
2.11	-0.04169
2.1125	-0.04119
2.115	-0.04066
2.1175	-0.04066
2.12	-0.04087
2.1225	-0.04134
2.125	-0.04159
2.1275	-0.04144
2.13	-0.04059
2.1325	-0.04028
2.135	-0.04056
2.1375	-0.04091
2.14	-0.04134
2.1425	-0.0415
2.145	-0.04103
2.1475	-0.04047
2.15	-0.04028
2.1525	-0.04053
2.155	-0.041
2.1575	-0.04128
2.16	-0.04116
2.1625	-0.04062
2.165	-0.04019
2.1675	-0.03994
2.17	-0.04019
2.1725	-0.04059
2.175	-0.04078
2.1775	-0.04041
2.18	-0.03981
2.1825	-0.03938
2.185	-0.03953
2.1875	-0.03988
2.19	-0.04031
2.1925	-0.04059
2.195	-0.04
2.1975	-0.03947
2.2	-0.03931
2.2025	-0.03953
2.205	-0.04009
2.2075	-0.04041
2.21	-0.04022
2.2125	-0.03972
2.215	-0.03928
2.2175	-0.03897
2.22	-0.03947
2.2225	-0.03981
2.225	-0.04003
2.2275	-0.03975
2.23	-0.03906
2.2325	-0.03856
2.235	-0.03891
2.2375	-0.03931
2.24	-0.03972
2.2425	-0.03991
2.245	-0.03963
2.2475	-0.03897
2.25	-0.03869
2.2525	-0.03897
2.255	-0.03953
2.2575	-0.03981
2.26	-0.03966
2.2625	-0.03909
2.265	-0.03866
2.2675	-0.03847
2.27	-0.03881
2.2725	-0.03931
2.275	-0.0395
2.2775	-0.03928
2.28	-0.03866
2.2825	-0.03822
2.285	-0.03856
2.2875	-0.03891
2.29	-0.03944
2.2925	-0.03956
2.295	-0.03912
2.2975	-0.03856
2.3	-0.03831
2.3025	-0.0385
2.305	-0.03903
2.3075	-0.03934
2.31	-0.03938
2.3125	-0.03884
2.315	-0.03834
2.3175	-0.03831
2.32	-0.03872
2.3225	-0.03925
2.325	-0.03944
2.3275	-0.03916
2.33	-0.03847
2.3325	-0.03822
2.335	-0.03847
2.3375	-0.03887
2.34	-0.03931
2.3425	-0.03953
2.345	-0.03903
2.3475	-0.03853
2.35	-0.03838
2.3525	-0.03859
2.355	-0.03925
2.3575	-0.03953
2.36	-0.03944
2.3625	-0.03897
2.365	-0.03834
2.3675	-0.03841
2.37	-0.03875
2.3725	-0.03931
2.375	-0.03947
2.3775	-0.03931
2.38	-0.03856
2.3825	-0.03825
2.385	-0.03859
2.3875	-0.03891
2.39	-0.03934
2.3925	-0.03963
2.395	-0.03906
2.3975	-0.03856
2.4	-0.03844
2.4025	-0.03856
2.405	-0.03922
2.4075	-0.03959
2.41	-0.03944
2.4125	-0.03897
2.415	-0.03841
2.4175	-0.03838
2.42	-0.03884
2.4225	-0.03931
2.425	-0.0395
2.4275	-0.03934
2.43	-0.03869
2.4325	-0.03834
2.435	-0.03866
2.4375	-0.039
2.44	-0.03953
2.4425	-0.03963
2.445	-0.03931
2.4475	-0.03872
2.45	-0.0385
2.4525	-0.03884
2.455	-0.03934
2.4575	-0.03972
2.46	-0.03959
2.4625	-0.03912
2.465	-0.03869
2.4675	-0.03859
2.47	-0.039
2.4725	-0.03938
2.475	-0.03966
2.4775	-0.03941
2.48	-0.03878
2.4825	-0.03841
2.485	-0.03872
2.4875	-0.03909
2.49	-0.03956
2.4925	-0.03975
2.495	-0.03922
2.4975	-0.03878
2.5	-0.03853
2.5025	-0.03891
2.505	-0.03953
2.5075	-0.03959
2.51	-0.03956
2.5125	-0.03916
2.515	-0.03856
2.5175	-0.03859
2.52	-0.03906
2.5225	-0.0395
2.525	-0.03969
2.5275	-0.03956
2.53	-0.03875
2.5325	-0.03853
2.535	-0.03881
2.5375	-0.03916
2.54	-0.03969
2.5425	-0.03984
2.545	-0.03938
2.5475	-0.03878
2.55	-0.0385
2.5525	-0.03881
2.555	-0.03947
2.5575	-0.03972
2.56	-0.03966
2.5625	-0.03919
2.565	-0.03866
2.5675	-0.03856
2.57	-0.039
2.5725	-0.03941
2.575	-0.03966
2.5775	-0.03956
2.58	-0.03869
2.5825	-0.03831
2.585	-0.03866
2.5875	-0.03916
2.59	-0.0395
2.5925	-0.03972
2.595	-0.03934
2.5975	-0.03875
2.6	-0.03847
2.6025	-0.03881
2.605	-0.03941
2.6075	-0.03963
2.61	-0.0395
2.6125	-0.03903
2.615	-0.03859
2.6175	-0.03856
2.62	-0.03897
2.6225	-0.03938
2.625	-0.03953
2.6275	-0.03947
2.63	-0.03875
2.6325	-0.03847
2.635	-0.03869
2.6375	-0.039
2.64	-0.03947
2.6425	-0.03966
2.645	-0.03906
2.6475	-0.03856
2.65	-0.03822
2.6525	-0.03869
2.655	-0.03931
2.6575	-0.03956
2.66	-0.03941
2.6625	-0.03894
2.665	-0.03838
2.6675	-0.03828
2.67	-0.03878
2.6725	-0.03925
2.675	-0.03947
2.6775	-0.03938
2.68	-0.03853
2.6825	-0.03813
2.685	-0.03831
2.6875	-0.03875
2.69	-0.03903
2.6925	-0.03931
2.695	-0.03881
2.6975	-0.03822
2.7	-0.03797
2.7025	-0.03828
2.705	-0.03887
2.7075	-0.03916
2.71	-0.03919
2.7125	-0.03866
2.715	-0.03822
2.7175	-0.03806
2.72	-0.03847
2.7225	-0.03887
2.725	-0.03912
2.7275	-0.03894
2.73	-0.03819
2.7325	-0.03775
2.735	-0.03797
2.7375	-0.03834
2.74	-0.03884
2.7425	-0.03906
2.745	-0.03856
2.7475	-0.038
2.75	-0.03766
2.7525	-0.038
2.755	-0.03853
2.7575	-0.03881
2.76	-0.03875
2.7625	-0.03816
2.765	-0.0375
2.7675	-0.03747
2.77	-0.03787
2.7725	-0.03831
2.775	-0.03859
2.7775	-0.03844
2.78	-0.03762
2.7825	-0.03734
2.785	-0.03759
2.7875	-0.03803
2.79	-0.03838
2.7925	-0.03866
2.795	-0.03819
2.7975	-0.03766
2.8	-0.03737
2.8025	-0.03759
2.805	-0.03822
2.8075	-0.03856
2.81	-0.03856
2.8125	-0.03803
2.815	-0.03753
2.8175	-0.03747
2.82	-0.03781
2.8225	-0.03831
2.825	-0.03847
2.8275	-0.03838
2.83	-0.03769
2.8325	-0.03737
2.835	-0.03759
2.8375	-0.038
2.84	-0.03841
2.8425	-0.03862
2.845	-0.03816
2.8475	-0.03756
2.85	-0.03731
2.8525	-0.03759
2.855	-0.03819
2.8575	-0.03841
2.86	-0.03841
2.8625	-0.03794
2.865	-0.03753
2.8675	-0.03741
2.87	-0.03781
2.8725	-0.03831
2.875	-0.03847
2.8775	-0.03841
2.88	-0.03766
2.8825	-0.03734
2.885	-0.0375
2.8875	-0.03794
2.89	-0.03838
2.8925	-0.03862
2.895	-0.03809
2.8975	-0.03759
2.9	-0.03725
2.9025	-0.03766
2.905	-0.03822
2.9075	-0.03844
2.91	-0.0385
2.9125	-0.03803
2.915	-0.03744
2.9175	-0.03734
2.92	-0.03772
2.9225	-0.03825
2.925	-0.03847
2.9275	-0.03828
2.93	-0.03759
2.9325	-0.03734
2.935	-0.03741
2.9375	-0.03794
2.94	-0.03831
2.9425	-0.03859
2.945	-0.03813
2.9475	-0.03756
2.95	-0.03725
2.9525	-0.03766
2.955	-0.03822
2.9575	-0.03841
2.96	-0.03847
2.9625	-0.03806
2.965	-0.03747
2.9675	-0.03741
2.97	-0.03762
2.9725	-0.03825
2.975	-0.03853
2.9775	-0.03841
2.98	-0.03762
2.9825	-0.03741
2.985	-0.03756
2.9875	-0.03797
2.99	-0.03834
2.9925	-0.03862
2.995	-0.03816
2.9975	-0.0375
3	-0.03719
3.0025	-0.03769
3.005	-0.03816
3.0075	-0.03847
3.01	-0.03859
3.0125	-0.03806
3.015	-0.0375
3.0175	-0.03741
3.02	-0.03787
3.0225	-0.03828
3.025	-0.0385
3.0275	-0.03834
3.03	-0.03762
3.0325	-0.03744
3.035	-0.03753
3.0375	-0.03797
3.04	-0.03841
3.0425	-0.03872
3.045	-0.03828
3.0475	-0.03769
3.05	-0.03741
3.0525	-0.03759
3.055	-0.03816
3.0575	-0.03853
3.06	-0.03853
3.0625	-0.03816
3.065	-0.03756
3.0675	-0.03753
3.07	-0.03784
3.0725	-0.03838
3.075	-0.03859
3.0775	-0.03834
3.08	-0.03775
3.0825	-0.03741
3.085	-0.03753
3.0875	-0.038
3.09	-0.03834
3.0925	-0.03866
3.095	-0.03825
3.0975	-0.03775
3.1	-0.03734
3.1025	-0.03766
3.105	-0.03825
3.1075	-0.03853
3.11	-0.03853
3.1125	-0.03813
3.115	-0.0375
3.1175	-0.0375
3.12	-0.03772
3.1225	-0.03831
3.125	-0.03856
3.1275	-0.03838
3.13	-0.03775
3.1325	-0.03737
3.135	-0.03747
3.1375	-0.03781
3.14	-0.03816
3.1425	-0.03834
3.145	-0.03787
3.1475	-0.03731
3.15	-0.03706
3.1525	-0.03725
3.155	-0.03778
3.1575	-0.03809
3.16	-0.03806
3.1625	-0.03759
3.165	-0.03703
3.1675	-0.03703
3.17	-0.03731
3.1725	-0.03787
3.175	-0.03806
3.1775	-0.03791
3.18	-0.03731
3.1825	-0.03687
3.185	-0.03691
3.1875	-0.03725
3.19	-0.03775
3.1925	-0.03794
3.195	-0.0375
3.1975	-0.03697
3.2	-0.03659
3.2025	-0.03691
3.205	-0.0375
3.2075	-0.03769
3.21	-0.03766
3.2125	-0.03722
3.215	-0.03663
3.2175	-0.03647
3.22	-0.03694
3.2225	-0.03731
3.225	-0.03753
3.2275	-0.03741
3.23	-0.03678
3.2325	-0.03647
3.235	-0.03647
3.2375	-0.03681
3.24	-0.03741
3.2425	-0.03756
3.245	-0.03728
3.2475	-0.03659
3.25	-0.03634
3.2525	-0.03653
3.255	-0.03719
3.2575	-0.03734
3.26	-0.0375
3.2625	-0.03697
3.265	-0.03641
3.2675	-0.03622
3.27	-0.03659
3.2725	-0.03706
3.275	-0.03719
3.2775	-0.03709
3.28	-0.03647
3.2825	-0.03616
3.285	-0.03606
3.2875	-0.03659
3.29	-0.03703
3.2925	-0.03716
3.295	-0.03678
3.2975	-0.03628
3.3	-0.03587
3.3025	-0.03619
3.305	-0.03678
3.3075	-0.03709
3.31	-0.03716
3.3125	-0.03669
3.315	-0.03622
3.3175	-0.03613
3.32	-0.03644
3.3225	-0.03687
3.325	-0.03719
3.3275	-0.03712
3.33	-0.03638
3.3325	-0.036
3.335	-0.03606
3.3375	-0.03659
3.34	-0.03694
3.3425	-0.03709
3.345	-0.03666
3.3475	-0.03609
3.35	-0.03575
3.3525	-0.03616
3.355	-0.03672
3.3575	-0.03691
3.36	-0.03703
3.3625	-0.03663
3.365	-0.03606
3.3675	-0.03597
3.37	-0.03631
3.3725	-0.03675
3.375	-0.037
3.3775	-0.03669
3.38	-0.03597
3.3825	-0.03556
3.385	-0.03556
3.3875	-0.03587
3.39	-0.03634
3.3925	-0.03653
3.395	-0.03616
3.3975	-0.03547
3.4	-0.03516
3.4025	-0.03544
3.405	-0.036
3.4075	-0.03625
3.41	-0.03644
3.4125	-0.03603
3.415	-0.03547
3.4175	-0.03525
3.42	-0.03562
3.4225	-0.03622
3.425	-0.0365
3.4275	-0.03634
3.43	-0.03566
3.4325	-0.03525
3.435	-0.03522
3.4375	-0.03575
3.44	-0.03628
3.4425	-0.03641
3.445	-0.03609
3.4475	-0.03547
3.45	-0.03519
3.4525	-0.03553
3.455	-0.036
3.4575	-0.03622
3.46	-0.03644
3.4625	-0.03591
3.465	-0.03547
3.4675	-0.03534
3.47	-0.03559
3.4725	-0.03616
3.475	-0.03638
3.4775	-0.03619
3.48	-0.03569
3.4825	-0.03531
3.485	-0.03541
3.4875	-0.03584
3.49	-0.03622
3.4925	-0.0365
3.495	-0.03613
3.4975	-0.03559
3.5	-0.03531
3.5025	-0.0355
3.505	-0.03606
3.5075	-0.03625
3.51	-0.0365
3.5125	-0.03597
3.515	-0.0355
3.5175	-0.03541
3.52	-0.03572
3.5225	-0.03613
3.525	-0.03641
3.5275	-0.03631
3.53	-0.03569
3.5325	-0.03541
3.535	-0.03544
3.5375	-0.03578
3.54	-0.03628
3.5425	-0.03641
3.545	-0.03613
3.5475	-0.03547
3.55	-0.03519
3.5525	-0.03553
3.555	-0.036
3.5575	-0.03631
3.56	-0.03656
3.5625	-0.03603
3.565	-0.03541
3.5675	-0.03534
3.57	-0.03562
3.5725	-0.03625
3.575	-0.03644
3.5775	-0.03641
3.58	-0.03581
3.5825	-0.0355
3.585	-0.03544
3.5875	-0.03594
3.59	-0.03634
3.5925	-0.03656
3.595	-0.03616
3.5975	-0.03556
3.6	-0.03525
3.6025	-0.03562
3.605	-0.03613
3.6075	-0.03647
3.61	-0.03663
3.6125	-0.03609
3.615	-0.03556
3.6175	-0.03537
3.62	-0.03575
3.6225	-0.03625
3.625	-0.0365
3.6275	-0.03653
3.63	-0.03578
3.6325	-0.03544
3.635	-0.03534
3.6375	-0.03584
3.64	-0.03638
3.6425	-0.03653
3.645	-0.03613
3.6475	-0.03559
3.65	-0.03522
3.6525	-0.03556
3.655	-0.03606
3.6575	-0.03631
3.66	-0.03656
3.6625	-0.03597
3.665	-0.0355
3.6675	-0.03537
3.67	-0.03572
3.6725	-0.03622
3.675	-0.03653
3.6775	-0.03634
3.68	-0.03581
3.6825	-0.03559
3.685	-0.03544
3.6875	-0.03597
3.69	-0.03644
3.6925	-0.03659
3.695	-0.03625
3.6975	-0.03569
3.7	-0.03525
3.7025	-0.03562
3.705	-0.03603
3.7075	-0.03644
3.71	-0.03663
3.7125	-0.03609
3.715	-0.0355
3.7175	-0.03547
3.72	-0.03578
3.7225	-0.03638
3.725	-0.03653
3.7275	-0.03644
3.73	-0.03594
3.7325	-0.03541
3.735	-0.0355
3.7375	-0.036
3.74	-0.03641
3.7425	-0.03653
3.745	-0.03628
3.7475	-0.03566
3.75	-0.03528
3.7525	-0.03572
3.755	-0.03609
3.7575	-0.03634
3.76	-0.03656
3.7625	-0.03619
3.765	-0.03562
3.7675	-0.03544
3.77	-0.03578
3.7725	-0.03622
3.775	-0.03656
3.7775	-0.03644
3.78	-0.03581
3.7825	-0.03537
3.785	-0.03531
3.7875	-0.03575
3.79	-0.03622
3.7925	-0.03638
3.795	-0.03609
3.7975	-0.03553
3.8	-0.03509
3.8025	-0.03534
3.805	-0.03584
3.8075	-0.03613
3.81	-0.03631
3.8125	-0.03581
3.815	-0.03519
3.8175	-0.03509
3.82	-0.03534
3.8225	-0.03587
3.825	-0.03613
3.8275	-0.03597
3.83	-0.03534
3.8325	-0.03491
3.835	-0.03484
3.8375	-0.03534
3.84	-0.03572
3.8425	-0.03597
3.845	-0.03559
3.8475	-0.03494
3.85	-0.03466
3.8525	-0.03494
3.855	-0.03537
3.8575	-0.03569
3.86	-0.03584
3.8625	-0.03525
3.865	-0.03472
3.8675	-0.0345
3.87	-0.03484
3.8725	-0.03534
3.875	-0.03559
3.8775	-0.03537
3.88	-0.03494
3.8825	-0.03447
3.885	-0.03441
3.8875	-0.03475
3.89	-0.03522
3.8925	-0.03537
3.895	-0.03509
3.8975	-0.03447
3.9	-0.03422
3.9025	-0.03444
3.905	-0.03488
3.9075	-0.03522
3.91	-0.03544
3.9125	-0.03494
3.915	-0.03425
3.9175	-0.03419
3.92	-0.03453
3.9225	-0.035
3.925	-0.03537
3.9275	-0.03516
3.93	-0.03466
3.9325	-0.03428
3.935	-0.03413
3.9375	-0.03456
3.94	-0.03512
3.9425	-0.03522
3.945	-0.03497
3.9475	-0.03438
3.95	-0.03397
3.9525	-0.03422
3.955	-0.03472
3.9575	-0.03506
3.96	-0.03528
3.9625	-0.03481
3.965	-0.03416
3.9675	-0.03406
3.97	-0.03441
3.9725	-0.03488
3.975	-0.03506
3.9775	-0.03506
3.98	-0.03438
3.9825	-0.03406
3.985	-0.03403
3.9875	-0.0345
3.99	-0.03497
3.9925	-0.03516
3.995	-0.03484
3.9975	-0.03422
4	-0.03388
4.0025	-0.03413
4.005	-0.03453
4.0075	-0.03497
4.01	-0.03503
4.0125	-0.03469
4.015	-0.03419
4.0175	-0.03397
4.02	-0.03431
4.0225	-0.03478
4.025	-0.03519
4.0275	-0.03497
4.03	-0.03438
4.0325	-0.034
4.035	-0.03403
4.0375	-0.03434
4.04	-0.03478
4.0425	-0.03497
4.045	-0.03469
4.0475	-0.03413
4.05	-0.03372
4.0525	-0.03406
4.055	-0.0345
4.0575	-0.03484
4.06	-0.035
4.0625	-0.03444
4.065	-0.03397
4.0675	-0.03381
4.07	-0.03403
4.0725	-0.03466
4.075	-0.03488
4.0775	-0.03481
4.08	-0.03431
4.0825	-0.03381
4.085	-0.03384
4.0875	-0.03428
4.09	-0.03469
4.0925	-0.03481
4.095	-0.03456
4.0975	-0.03397
4.1	-0.03362
4.1025	-0.03381
4.105	-0.03431
4.1075	-0.03472
4.11	-0.03491
4.1125	-0.03438
4.115	-0.03397
4.1175	-0.03372
4.12	-0.03403
4.1225	-0.03444
4.125	-0.03484
4.1275	-0.03466
4.13	-0.03409
4.1325	-0.03359
4.135	-0.03341
4.1375	-0.03384
4.14	-0.03416
4.1425	-0.03438
4.145	-0.03409
4.1475	-0.03337
4.15	-0.03306
4.1525	-0.03322
4.155	-0.03366
4.1575	-0.03409
4.16	-0.03425
4.1625	-0.03366
4.165	-0.03306
4.1675	-0.03303
4.17	-0.03319
4.1725	-0.03372
4.175	-0.03403
4.1775	-0.03394
4.18	-0.03347
4.1825	-0.03291
4.185	-0.03284
4.1875	-0.03328
4.19	-0.03381
4.1925	-0.034
4.195	-0.03353
4.1975	-0.03303
4.2	-0.03263
4.2025	-0.03275
4.205	-0.03334
4.2075	-0.03356
4.21	-0.03381
4.2125	-0.03316
4.215	-0.03269
4.2175	-0.03244
4.22	-0.03281
4.2225	-0.03328
4.225	-0.0335
4.2275	-0.03344
4.23	-0.03294
4.2325	-0.03241
4.235	-0.03241
4.2375	-0.03269
4.24	-0.03328
4.2425	-0.03341
4.245	-0.03316
4.2475	-0.03241
4.25	-0.03197
4.2525	-0.03225
4.255	-0.03272
4.2575	-0.03303
4.26	-0.03316
4.2625	-0.03253
4.265	-0.03184
4.2675	-0.03162
4.27	-0.03191
4.2725	-0.03247
4.275	-0.03269
4.2775	-0.03247
4.28	-0.03187
4.2825	-0.03147
4.285	-0.03141
4.2875	-0.03178
4.29	-0.03216
4.2925	-0.03238
4.295	-0.03209
4.2975	-0.03134
4.3	-0.031
4.3025	-0.03119
4.305	-0.03153
4.3075	-0.03181
4.31	-0.03197
4.3125	-0.03134
4.315	-0.03081
4.3175	-0.03056
4.32	-0.03072
4.3225	-0.03128
4.325	-0.03147
4.3275	-0.03128
4.33	-0.03059
4.3325	-0.03016
4.335	-0.02991
4.3375	-0.03034
4.34	-0.03072
4.3425	-0.03084
4.345	-0.0305
4.3475	-0.02975
4.35	-0.02922
4.3525	-0.02947
4.355	-0.02969
4.3575	-0.02997
4.36	-0.03012
4.3625	-0.0295
4.365	-0.02866
4.3675	-0.02834
4.37	-0.0285
4.3725	-0.02872
4.375	-0.02888
4.3775	-0.02844
4.38	-0.02769
4.3825	-0.02703
4.385	-0.02672
4.3875	-0.02675
4.39	-0.027
4.3925	-0.02669
4.395	-0.02603
4.3975	-0.02491
4.4	-0.02391
4.4025	-0.02362
4.405	-0.02328
4.4075	-0.02253
4.41	-0.02119
4.4125	-0.00513
4.415	0.04863
4.4175	0.02891
4.42	-0.0055
4.4225	-0.03847
4.425	-0.04653
4.4275	-0.04828
4.43	-0.04822
4.4325	-0.04794
4.435	-0.04794
4.4375	-0.04828
4.44	-0.04869
4.4425	-0.04891
4.445	-0.04853
4.4475	-0.04775
4.45	-0.04747
4.4525	-0.04766
4.455	-0.04794
4.4575	-0.04828
4.46	-0.04837
4.4625	-0.04772
4.465	-0.04706
4.4675	-0.04688
4.47	-0.04691
4.4725	-0.04753
4.475	-0.04772
4.4775	-0.04766
4.48	-0.04691
4.4825	-0.04631
4.485	-0.04628
4.4875	-0.04653
4.49	-0.04684
4.4925	-0.04719
4.495	-0.04666
4.4975	-0.04597
4.5	-0.04547
4.5025	-0.04575
4.505	-0.04606
4.5075	-0.04634
4.51	-0.0465
4.5125	-0.04597
4.515	-0.04528
4.5175	-0.04509
4.52	-0.04522
4.5225	-0.04572
4.525	-0.04584
4.5275	-0.04575
4.53	-0.04509
4.5325	-0.04447
4.535	-0.04441
4.5375	-0.04478
4.54	-0.04519
4.5425	-0.04525
4.545	-0.04506
4.5475	-0.04428
4.55	-0.04381
4.5525	-0.04391
4.555	-0.04434
4.5575	-0.04472
4.56	-0.04484
4.5625	-0.04422
4.565	-0.04369
4.5675	-0.04344
4.57	-0.04353
4.5725	-0.04416
4.575	-0.04441
4.5775	-0.04419
4.58	-0.04363
4.5825	-0.04316
4.585	-0.04303
4.5875	-0.04334
4.59	-0.04384
4.5925	-0.04388
4.595	-0.04372
4.5975	-0.04294
4.6	-0.04259
4.6025	-0.04278
4.605	-0.04319
4.6075	-0.04347
4.61	-0.04359
4.6125	-0.04316
4.615	-0.04256
4.6175	-0.04241
4.62	-0.04256
4.6225	-0.04309
4.625	-0.04328
4.6275	-0.04316
4.63	-0.04262
4.6325	-0.04209
4.635	-0.04203
4.6375	-0.04225
4.64	-0.04272
4.6425	-0.04303
4.645	-0.04262
4.6475	-0.04197
4.65	-0.0415
4.6525	-0.04169
4.655	-0.04216
4.6575	-0.04256
4.66	-0.04266
4.6625	-0.04216
4.665	-0.0415
4.6675	-0.04141
4.67	-0.04166
4.6725	-0.04219
4.675	-0.04237
4.6775	-0.04234
4.68	-0.04175
4.6825	-0.04128
4.685	-0.04116
4.6875	-0.04153
4.69	-0.04197
4.6925	-0.04219
4.695	-0.04191
4.6975	-0.04125
4.7	-0.04081
4.7025	-0.04103
4.705	-0.04147
4.7075	-0.04181
4.71	-0.04206
4.7125	-0.0415
4.715	-0.04087
4.7175	-0.04069
4.72	-0.04103
4.7225	-0.04159
4.725	-0.04184
4.7275	-0.04169
4.73	-0.04106
4.7325	-0.04059
4.735	-0.04062
4.7375	-0.04094
4.74	-0.04147
4.7425	-0.04166
4.745	-0.04138
4.7475	-0.04075
4.75	-0.04034
4.7525	-0.04053
4.755	-0.04094
4.7575	-0.04138
4.76	-0.04159
4.7625	-0.04103
4.765	-0.04041
4.7675	-0.04028
4.77	-0.04056
4.7725	-0.04116
4.775	-0.04138
4.7775	-0.04131
4.78	-0.04072
4.7825	-0.04025
4.785	-0.04013
4.7875	-0.04059
4.79	-0.041
4.7925	-0.04122
4.795	-0.041
4.7975	-0.04028
4.8	-0.03984
4.8025	-0.04028
4.805	-0.04059
4.8075	-0.04097
4.81	-0.04116
4.8125	-0.04072
4.815	-0.04013
4.8175	-0.03991
4.82	-0.04022
4.8225	-0.04075
4.825	-0.04103
4.8275	-0.04094
4.83	-0.04041
4.8325	-0.03994
4.835	-0.03981
4.8375	-0.04031
4.84	-0.04078
4.8425	-0.04094
4.845	-0.04075
4.8475	-0.03994
4.85	-0.03959
4.8525	-0.03988
4.855	-0.04031
4.8575	-0.04072
4.86	-0.04097
4.8625	-0.04053
4.865	-0.03991
4.8675	-0.03972
4.87	-0.04003
4.8725	-0.04059
4.875	-0.04084
4.8775	-0.04072
4.88	-0.04013
4.8825	-0.03966
4.885	-0.03947
4.8875	-0.03994
4.89	-0.04038
4.8925	-0.04066
4.895	-0.04028
4.8975	-0.03963
4.9	-0.03925
4.9025	-0.0395
4.905	-0.03991
4.9075	-0.04044
4.91	-0.04072
4.9125	-0.04019
4.915	-0.03953
4.9175	-0.03938
4.92	-0.03963
4.9225	-0.04016
4.925	-0.0405
4.9275	-0.04034
4.93	-0.03981
4.9325	-0.03925
4.935	-0.03928
4.9375	-0.03963
4.94	-0.04013
4.9425	-0.04034
4.945	-0.04006
4.9475	-0.03931
4.95	-0.039
4.9525	-0.03922
4.955	-0.03963
4.9575	-0.04
4.96	-0.04028
4.9625	-0.03988
4.965	-0.03925
4.9675	-0.03906
4.97	-0.03925
4.9725	-0.03997
4.975	-0.04016
4.9775	-0.04009
4.98	-0.03953
4.9825	-0.03906
4.985	-0.03909
4.9875	-0.03941
4.99	-0.03997
4.9925	-0.04013
[truncated: 70,003 more rows]

## Sheet: Fig 3b
Heat of mixing				Extracellular
Time (s)	Mean (K)	SD (K)		Time (s)	Mean (K)	SD (K)
0	0.2049	0.30174		0	0.20505	0.27546
1	0.49688	0.40752		1	0.33102	0.27382
2	0.85932	0.53819		2	0.37778	0.36841
3	0.63381	0.40517		3	0.472	0.44816
4	0.77584	0.24736		4	0.65758	0.44568
5	0.97751	0.33785		5	0.81078	0.55042
6	0.92324	0.39232		6	0.93356	0.57082
7	0.93232	0.28187		7	1.10853	0.56811
8	1.14742	0.25493		8	1.06961	0.47535
9	0.96705	0.26421		9	1.04763	0.36525
10	1.05158	0.31793		10	1.03879	0.3142
11	1.04203	0.18884		11	1.04044	0.23966
12	0.9908	0.18808		12	1.03267	0.17833
13	1.05111	0.34151		13	1.05689	0.11199
14	1.08732	0.39663		14	1.08537	0.0883
15	1.05068	0.34204		15	1.06739	0.07556
16	0.9888	0.31709		16	1.07444	0.06831
17	0.9415	0.26733		17	1.07977	0.08617
18	1.06388	0.36195		18	1.05682	0.09786
19	0.98711	0.33868		19	1.03659	0.10986
20	0.97579	0.38862		20	1.02741	0.1102
21	1.01067	0.38756		21	1.03331	0.10879
22	0.97572	0.3645		22	1.04304	0.13249
23	0.94437	0.29644		23	1.05825	0.16124
24	1.04912	0.45885		24	1.03125	0.19192
25	1.06307	0.55784		25	1.02811	0.17478
26	0.9512	0.46715		26	1.03268	0.18111
27	0.99943	0.44623		27	1.03898	0.18561
28	0.99223	0.42807		28	1.02483	0.18879
29	0.98043	0.42693		29	1.01047	0.19587
30	0.92835	0.35344		30	1.02402	0.18422
31	0.94987	0.39446		31	1.00643	0.18659
32	0.95868	0.41893		32	1.0081	0.17848
33	0.99414	0.48888		33	1.00357	0.18572
34	0.946	0.4035		34	0.9833	0.18352
35	0.92871	0.37951		35	0.98689	0.17966
36	0.9128	0.34855		36	0.98821	0.183
37	0.92001	0.39504		37	0.98904	0.19373
38	0.94766	0.56375		38	0.98155	0.19877
39	0.91979	0.40396		39	0.97806	0.21179
40	0.91407	0.38438		40	0.97649	0.21497
41	0.90383	0.38058		41	0.99651	0.18934
42	0.84575	0.32034		42	0.99337	0.20589
43	0.93999	0.45018		43	0.97915	0.21686
44	0.93105	0.4637		44	0.94146	0.20067
45	0.90887	0.4162		45	0.96431	0.20544
46	0.91156	0.44585		46	0.95742	0.22011
47	0.89697	0.41691		47	0.96467	0.22095
48	0.87635	0.39618		48	0.97875	0.20921
49	0.8673	0.38558		49	0.98611	0.21564
50	0.87993	0.41533		50	0.97251	0.20294
51	0.87696	0.40683		51	0.94665	0.19935
52	0.87297	0.39414		52	0.95435	0.2367
53	0.86059	0.36722		53	0.96414	0.24469
54	0.86799	0.36817		54	0.97499	0.23843
55	0.86247	0.36411		55	0.98053	0.26839
56	0.85387	0.37148		56	0.97977	0.29069
57	0.85178	0.3512		57	0.9858	0.27878
58	0.84606	0.35463		58	0.96545	0.27373
59	0.83356	0.36488		59	0.95888	0.26372
60	0.81426	0.34608		60	0.95394	0.26347
61	0.82513	0.37673		61	0.93516	0.26721
62	0.82698	0.38265		62	0.9348	0.27069
63	0.808	0.36571		63	0.93216	0.25635
64	0.80884	0.37149		64	0.94942	0.27161
65	0.79016	0.33389		65	0.94121	0.27669
66	0.78991	0.32312		66	0.94068	0.27825
67	0.77987	0.33279		67	0.94314	0.28312
68	0.7762	0.31366		68	0.93992	0.2876
69	0.76556	0.31949		69	0.92992	0.27904
70	0.76142	0.32605		70	0.92847	0.2944
71	0.76177	0.33031		71	0.93617	0.3032
72	0.75355	0.33521		72	0.95848	0.31226
73	0.76893	0.33826		73	0.95475	0.31806
74	0.76265	0.33679		74	0.94605	0.31167
75	0.75335	0.32827		75	0.91949	0.30346
76	0.73113	0.30685		76	0.91902	0.30727
77	0.72283	0.28847		77	0.91257	0.29781
78	0.71789	0.29573		78	0.91565	0.30348
79	0.72789	0.30787		79	0.90735	0.31606
80	0.72514	0.3088		80	0.91323	0.30348
81	0.72814	0.32482		81	0.91269	0.28829
82	0.72256	0.32626		82	0.89925	0.27497
83	0.72978	0.32508		83	0.90063	0.25513
84	0.72714	0.33133		84	0.89433	0.25315
85	0.74057	0.34663		85	0.88218	0.26633
86	0.73545	0.35205		86	0.8823	0.2643
87	0.73457	0.33695		87	0.8874	0.29642
88	0.73893	0.33912		88	0.88791	0.26361
89	0.74468	0.37801		89	0.87108	0.25824
90	0.73147	0.3587		90	0.8685	0.2292
91	0.75174	0.38764		91	0.84772	0.22944
92	0.74536	0.37209		92	0.84306	0.22616
93	0.71757	0.32588		93	0.84787	0.22497
94	0.68914	0.30903		94	0.84832	0.23319
95	0.67269	0.28347		95	0.84907	0.24172
96	0.6779	0.29234		96	0.84124	0.25097
97	0.65659	0.27503		97	0.86866	0.28591
98	0.6459	0.27352		98	0.86397	0.30536
99	0.65283	0.27278		99	0.87451	0.31737
100	0.66166	0.27009		100	0.8837	0.29569
101	0.67678	0.2946		101	0.85498	0.27969
102	0.68246	0.30497		102	0.86885	0.28393
103	0.67283	0.29816		103	0.85975	0.33848
104	0.66988	0.29481		104	0.8469	0.34761
105	0.67431	0.29958		105	0.84151	0.28061
106	0.65907	0.29795		106	0.8704	0.3263
107	0.65387	0.29274		107	0.87504	0.32694
108	0.66399	0.29725		108	0.86819	0.33068
109	0.65881	0.29942		109	0.88048	0.33406
110	0.65432	0.29023		110	0.86419	0.37321
111	0.65409	0.28986		111	0.83642	0.28229
112	0.632	0.2507		112	0.83152	0.29971
113	0.65618	0.29574		113	0.83905	0.30646
114	0.64323	0.28716		114	0.84215	0.31038
115	0.63242	0.27116		115	0.84452	0.32176
116	0.63998	0.28986		116	0.83167	0.3354
117	0.65358	0.30624		117	0.83465	0.33227
118	0.66168	0.31694		118	0.82992	0.32201
119	0.65725	0.3217		119	0.84898	0.31418
120	0.65844	0.30093		120	0.81978	0.28989
121	0.65127	0.31197		121	0.81669	0.27328
122	0.64157	0.3087		122	0.79442	0.29675
123	0.62899	0.29833		123	0.79714	0.27833
124	0.62081	0.28046		124	0.79668	0.27967
125	0.60215	0.24026		125	0.79508	0.29501
126	0.6378	0.3095		126	0.81629	0.30637
127	0.62048	0.30897		127	0.82511	0.30577
128	0.606	0.29275		128	0.83258	0.3222
129	0.61769	0.31058		129	0.82378	0.29515
130	0.61466	0.29868		130	0.80655	0.2906
131	0.62693	0.29035		131	0.80386	0.28641
132	0.63298	0.29184		132	0.78485	0.28622
133	0.62465	0.27374		133	0.77275	0.2697
134	0.61104	0.27478		134	0.78796	0.28556
135	0.606	0.27029		135	0.79662	0.26916
136	0.60334	0.28755		136	0.77148	0.2738
137	0.59523	0.28053		137	0.80021	0.27583
138	0.59886	0.28996		138	0.83939	0.35974
139	0.59162	0.28889		139	0.80407	0.35839
140	0.599	0.30745		140	0.76954	0.28451
141	0.6253	0.30685		141	0.78168	0.29809
142	0.63561	0.3203		142	0.78643	0.31769
143	0.64121	0.33518		143	0.77536	0.29411
144	0.57939	0.27447		144	0.76428	0.2888
145	0.61086	0.30256		145	0.78236	0.29672
146	0.58635	0.27068		146	0.79026	0.30962
147	0.59593	0.28231		147	0.78572	0.30508
148	0.57303	0.27381		148	0.78581	0.29453
149	0.54573	0.24765		149	0.77951	0.2928
150	0.5574	0.25314		150	0.77908	0.29675
151	0.56563	0.29515		151	0.77371	0.29782
152	0.56812	0.27989		152	0.76188	0.28521
153	0.58902	0.33363		153	0.77635	0.27105
154	0.59733	0.33934		154	0.77015	0.26689
155	0.58798	0.31658		155	0.75959	0.26561
156	0.58792	0.31594		156	0.75414	0.26099
157	0.57768	0.30606		157	0.76645	0.25476
158	0.58654	0.32002		158	0.76937	0.25945
159	0.58532	0.31395		159	0.76413	0.25737
160	0.57391	0.29586		160	0.74894	0.26206
161	0.5575	0.28228		161	0.74383	0.24242
162	0.55049	0.26483		162	0.73283	0.23083
163	0.55529	0.28543		163	0.73195	0.25068
164	0.55331	0.27329		164	0.73294	0.23871
165	0.54529	0.27301		165	0.72169	0.23868
166	0.5387	0.25795		166	0.72918	0.24488
167	0.53207	0.2502		167	0.71951	0.23991
168	0.53136	0.25277		168	0.72556	0.23779
169	0.5453	0.27354		169	0.7373	0.23219
170	0.55387	0.27822		170	0.73464	0.25821
171	0.53727	0.26934		171	0.71227	0.23562
172	0.55566	0.28201		172	0.69654	0.23648
173	0.58549	0.31619		173	0.72695	0.21762
174	0.56672	0.28768		174	0.73535	0.20887
175	0.5517	0.26299		175	0.69941	0.23972
176	0.55664	0.27145		176	0.715	0.26206
177	0.55151	0.27206		177	0.6951	0.26921
178	0.53878	0.24731		178	0.7461	0.20921
179	0.52151	0.23274		179	0.69989	0.26376
180	0.52784	0.24328		180	0.71537	0.2432
181	0.52119	0.24453		181	0.69546	0.23809
182	0.53257	0.25835		182	0.70192	0.24361
183	0.5382	0.25502		183	0.70098	0.23817
184	0.53819	0.2653		184	0.70267	0.24033
185	0.52459	0.26012		185	0.693	0.23303
186	0.54138	0.27066		186	0.69248	0.24998
187	0.53756	0.26761		187	0.67841	0.23619
188	0.52195	0.25489		188	0.68263	0.22911
189	0.53157	0.27252		189	0.68527	0.23206
190	0.53135	0.26292		190	0.68397	0.24957
191	0.54833	0.28317		191	0.67985	0.25475
192	0.54634	0.29746		192	0.68765	0.24386
193	0.52572	0.3102		193	0.67304	0.2534
194	0.5076	0.28521		194	0.65987	0.24829
195	0.51644	0.29505		195	0.66692	0.23817
196	0.51782	0.29056		196	0.65414	0.22401
197	0.52217	0.29255		197	0.6593	0.23863
198	0.5196	0.30044		198	0.64998	0.21272
199	0.53674	0.31154		199	0.64901	0.21065
200	0.51974	0.27861		200	0.65154	0.2158
201	0.50364	0.25462		201	0.64681	0.19976
202	0.49604	0.26469		202	0.6552	0.21348
203	0.48181	0.2523		203	0.64101	0.21985
204	0.49221	0.26842		204	0.62822	0.21783
205	0.49856	0.25626		205	0.63035	0.2188
206	0.49874	0.25769		206	0.62911	0.21755
207	0.48722	0.21984		207	0.63308	0.23054
208	0.47074	0.2093		208	0.62341	0.24597
209	0.46939	0.20098		209	0.6324	0.2352
210	0.47389	0.21498		210	0.63817	0.22964
211	0.48329	0.21965		211	0.63102	0.23255
212	0.44819	0.19206		212	0.62546	0.22148
213	0.47795	0.24472		213	0.62714	0.22734
214	0.49132	0.27032		214	0.61821	0.21842
215	0.47736	0.26552		215	0.63089	0.21927
216	0.47786	0.25275		216	0.63579	0.2268
217	0.48982	0.25468		217	0.6246	0.21399
218	0.49018	0.24704		218	0.62725	0.2159
219	0.48733	0.22855		219	0.62938	0.22172
220	0.47825	0.20957		220	0.64019	0.21653
221	0.47134	0.19033		221	0.62291	0.21595
222	0.46454	0.19104		222	0.62069	0.2024
223	0.46566	0.17906		223	0.62523	0.19406
224	0.46162	0.19243		224	0.62261	0.18731
225	0.4573	0.20396		225	0.61702	0.19048
226	0.45322	0.20515		226	0.62144	0.19571
227	0.45524	0.22938		227	0.6107	0.20483
228	0.45834	0.24738		228	0.61943	0.19436
229	0.45011	0.23528		229	0.63933	0.2147
230	0.45742	0.24331		230	0.62297	0.23066
231	0.45069	0.2531		231	0.61903	0.23002
232	0.46851	0.24818		232	0.6073	0.21729
233	0.46334	0.26898		233	0.60381	0.19745
234	0.45959	0.24971		234	0.59177	0.20699
235	0.46139	0.23603		235	0.59363	0.18546
236	0.47277	0.26714		236	0.60414	0.19084
237	0.49053	0.27686		237	0.6222	0.19989
238	0.50235	0.28581		238	0.6068	0.1978
239	0.48443	0.28755		239	0.60079	0.19348
240	0.47502	0.27218		240	0.59409	0.19328
241	0.46756	0.26214		241	0.58851	0.18495
242	0.45166	0.25757		242	0.58759	0.19395
243	0.45724	0.25613		243	0.59776	0.20672
244	0.44469	0.23613		244	0.60075	0.20375
245	0.43187	0.23332		245	0.59934	0.19161
246	0.43709	0.2374		246	0.59583	0.19691
247	0.43531	0.24253		247	0.5924	0.20643
248	0.4368	0.24557		248	0.58297	0.19731
249	0.45365	0.25142		249	0.59334	0.19976
250	0.44596	0.23568		250	0.59464	0.19133
251	0.44072	0.22757		251	0.58404	0.22199
252	0.44682	0.23443		252	0.60397	0.2276
253	0.45986	0.23299		253	0.60547	0.22753
254	0.47221	0.25343		254	0.60549	0.21127
255	0.4673	0.25957		255	0.61059	0.22881
256	0.46663	0.26538		256	0.59157	0.22431
257	0.46177	0.25742		257	0.59354	0.22219
258	0.47528	0.26636		258	0.58154	0.23187
259	0.47605	0.26749		259	0.59612	0.24699
260	0.47677	0.27204		260	0.57328	0.25598
261	0.48368	0.27204		261	0.58452	0.2554
262	0.47267	0.25688		262	0.58324	0.23366
263	0.46307	0.24818		263	0.57631	0.23568
264	0.45348	0.22308		264	0.56717	0.21919
265	0.44453	0.22076		265	0.56604	0.2017
266	0.42426	0.2084		266	0.5859	0.19942
267	0.43194	0.19871		267	0.58772	0.19033
268	0.42516	0.20255		268	0.58741	0.19716
269	0.41781	0.19809		269	0.60074	0.18029
270	0.42554	0.19926		270	0.57978	0.19356
271	0.43304	0.2033		271	0.57109	0.18968
272	0.42341	0.2129		272	0.57111	0.18116
273	0.41057	0.21123		273	0.55866	0.19284
274	0.42944	0.20152		274	0.56584	0.2016
275	0.43267	0.21196		275	0.56762	0.20709
276	0.4591	0.20713		276	0.57428	0.20125
277	0.43829	0.18365		277	0.57861	0.19754
278	0.4223	0.15844		278	0.58188	0.20275
279	0.43125	0.20277		279	0.54582	0.19898
280	0.42173	0.20002		280	0.56411	0.202
281	0.41169	0.2026		281	0.5769	0.21285
282	0.45739	0.21773		282	0.55361	0.22426
283	0.48363	0.25216		283	0.5712	0.22766
284	0.39154	0.20856		284	0.57131	0.23065
285	0.37191	0.23289		285	0.58005	0.21612
286	0.39365	0.19341		286	0.58846	0.21293
287	0.38334	0.21267		287	0.56758	0.20148
288	0.40942	0.24271		288	0.5865	0.20853
289	0.40284	0.22089		289	0.57363	0.20044
290	0.38184	0.23394		290	0.56854	0.20442
291	0.45021	0.24587		291	0.55565	0.19437
292	0.44867	0.24962		292	0.55042	0.18138
293	0.44346	0.24905		293	0.54847	0.18764
294	0.42932	0.24578		294	0.548	0.19603
295	0.40569	0.24101		295	0.558	0.20636
296	0.39548	0.23591		296	0.56086	0.19991
297	0.38506	0.21756		297	0.55575	0.18053
298	0.39665	0.23287		298	0.55199	0.19194
299	0.39759	0.21776		299	0.55026	0.19011
300	0.38906	0.21514		300	0.56647	0.18444
301	0.39221	0.22825		301	0.57099	0.20542
302	0.38518	0.22322		302	0.57638	0.21482
303	0.3848	0.2166		303	0.5669	0.21031
304	0.36433	0.21065		304	0.54483	0.20205
305	0.36328	0.22707		305	0.57677	0.30651
306	0.3995	0.24203		306	0.59891	0.28023
307	0.39787	0.22542		307	0.58412	0.23965
308	0.40416	0.22689		308	0.57737	0.23213
309	0.40219	0.23068		309	0.58537	0.23182
310	0.38721	0.23313		310	0.56141	0.22018
311	0.38048	0.2219		311	0.55908	0.23273
312	0.38902	0.2264		312	0.55744	0.21609
313	0.39492	0.24688		313	0.53527	0.20462
314	0.39935	0.24019		314	0.52202	0.18352
315	0.3797	0.23617		315	0.53069	0.21795
316	0.37286	0.22868		316	0.55261	0.21388
317	0.37315	0.22661		317	0.56839	0.2265
318	0.37304	0.22818		318	0.55558	0.22992
319	0.38281	0.24258		319	0.55152	0.21068
320	0.38657	0.25007		320	0.54209	0.20272
321	0.38417	0.2482		321	0.5507	0.19869
322	0.39635	0.25201		322	0.54592	0.21891
323	0.39987	0.25777		323	0.55368	0.20763
324	0.41009	0.23532		324	0.5288	0.20297
325	0.39121	0.2171		325	0.52725	0.18389
326	0.37877	0.20836		326	0.51956	0.18005
327	0.38819	0.20714		327	0.50359	0.16797
328	0.4018	0.22138		328	0.52503	0.17845
329	0.37724	0.20932		329	0.52223	0.18956
330	0.38632	0.20956		330	0.51233	0.19093
331	0.38999	0.20642		331	0.51378	0.18362
332	0.37986	0.21059		332	0.50834	0.17288
333	0.35719	0.19359		333	0.50989	0.13957
334	0.35469	0.19727		334	0.51964	0.14371
335	0.33978	0.19079		335	0.51198	0.15995
336	0.3556	0.19995		336	0.50096	0.15503
337	0.35257	0.18935		337	0.48729	0.14952
338	0.36295	0.19752		338	0.49278	0.1448
339	0.3461	0.18653		339	0.50842	0.15973
340	0.3483	0.20482		340	0.51495	0.16536
341	0.32736	0.19954		341	0.51715	0.17099
342	0.35146	0.22708		342	0.51819	0.17754
343	0.3443	0.22085		343	0.51976	0.17389
344	0.34245	0.22483		344	0.52418	0.17965
345	0.36935	0.22615		345	0.51658	0.21007
346	0.35263	0.22013		346	0.51926	0.21375
347	0.33192	0.21623		347	0.53324	0.17607
348	0.32381	0.22663		348	0.50719	0.17296
349	0.32391	0.20831		349	0.50493	0.17944
350	0.33129	0.19766		350	0.52639	0.18493
351	0.31124	0.148		351	0.52391	0.19057
352	0.3305	0.1982		352	0.51863	0.21152
353	0.32949	0.18319		353	0.52021	0.23027
354	0.32649	0.19619		354	0.52187	0.24277
355	0.33298	0.20659		355	0.53981	0.26465
356	0.32023	0.18951		356	0.56447	0.26879
357	0.31	0.17954		357	0.54723	0.24334
358	0.32501	0.1936		358	0.50617	0.20158
359	0.32906	0.1907		359	0.5191	0.20289
360	0.32443	0.2024		360	0.49526	0.18155
361	0.31136	0.20719		361	0.48531	0.14412
362	0.31668	0.20009		362	0.46162	0.16076
363	0.30444	0.18858		363	0.47561	0.15118
364	0.3071	0.18934		364	0.46448	0.17134
365	0.30221	0.18283		365	0.48011	0.26882
366	0.31247	0.18946		366	0.49721	0.26793
367	0.32312	0.18638		367	0.49324	0.22725
368	0.309	0.17659		368	0.49057	0.21033
369	0.31321	0.17473		369	0.50699	0.17586
370	0.3172	0.18407		370	0.47595	0.14712
371	0.31892	0.16194		371	0.47143	0.14473
372	0.33446	0.19046		372	0.46399	0.15226
373	0.32535	0.14451		373	0.47655	0.15015
374	0.36832	0.25504		374	0.48454	0.1499
375	0.31764	0.17685		375	0.48725	0.15292
376	0.3324	0.1854		376	0.49491	0.15045
377	0.34316	0.19248		377	0.47478	0.1471
378	0.32989	0.19392		378	0.47267	0.15766
379	0.31249	0.19681		379	0.49463	0.14695
380	0.33304	0.18964		380	0.48566	0.18477
381	0.31946	0.20104		381	0.51026	0.20881
382	0.29524	0.20717		382	0.50556	0.20099
383	0.29027	0.18991		383	0.4663	0.16009
384	0.30383	0.18195		384	0.46773	0.14211
385	0.31123	0.18548		385	0.49344	0.12682
386	0.31745	0.18297		386	0.46678	0.18017
387	0.30742	0.18563		387	0.47105	0.1549
388	0.29411	0.17806		388	0.5072	0.1265
389	0.29525	0.18876		389	0.44763	0.14669
390	0.30876	0.18896		390	0.44616	0.13994
391	0.3147	0.18759		391	0.4554	0.15027
392	0.31966	0.18079		392	0.45446	0.17111
393	0.32058	0.18036		393	0.4603	0.18174
394	0.30785	0.20388		394	0.48088	0.15302
395	0.29815	0.21151		395	0.49248	0.16884
396	0.29824	0.22455		396	0.48044	0.14939
397	0.29172	0.23752		397	0.43249	0.14745
398	0.30355	0.22926		398	0.44736	0.11535
399	0.30993	0.22241		399	0.42707	0.15109
400	0.30504	0.22069		400	0.45449	0.12522
401	0.28152	0.23022		401	0.45314	0.13519
402	0.29685	0.23227		402	0.44834	0.17478
403	0.29382	0.24647		403	0.46616	0.16383
404	0.29591	0.23803		404	0.46372	0.17112
405	0.29344	0.23282		405	0.44402	0.17144
406	0.29654	0.24613		406	0.44507	0.17358
407	0.3169	0.30286		407	0.43624	0.17891
408	0.30553	0.27269		408	0.41775	0.16556
409	0.28378	0.20593		409	0.40806	0.15675
410	0.27809	0.18622		410	0.41939	0.15969
411	0.27375	0.19042		411	0.42308	0.166
412	0.28179	0.1759		412	0.40844	0.19481
413	0.3031	0.184		413	0.41874	0.19178
414	0.31624	0.20638		414	0.41223	0.17992
415	0.29892	0.21748		415	0.42214	0.17018
416	0.28377	0.20618		416	0.43419	0.17862
417	0.26635	0.20423		417	0.42058	0.18411
418	0.28343	0.19388		418	0.42656	0.17017
419	0.28889	0.17173		419	0.41507	0.15903
420	0.27665	0.15434		420	0.41102	0.16813
421	0.26987	0.1401		421	0.41529	0.16985
422	0.25835	0.14159		422	0.39762	0.17296
423	0.25243	0.15823		423	0.42038	0.17433
424	0.28616	0.15373		424	0.43929	0.21442
425	0.3036	0.15182		425	0.42101	0.22548
426	0.30187	0.14833		426	0.44457	0.21935
427	0.30143	0.13839		427	0.4413	0.23443
428	0.2823	0.12538		428	0.44005	0.22279
429	0.25628	0.12197		429	0.44135	0.22426
430	0.24686	0.13721		430	0.41748	0.22092
431	0.24119	0.15115		431	0.43397	0.19413
432	0.2367	0.16926		432	0.44543	0.17897
433	0.24325	0.15283		433	0.44539	0.19231
434	0.23732	0.12877		434	0.45152	0.21586
435	0.2451	0.13153		435	0.42801	0.19716
436	0.24674	0.15238		436	0.41955	0.1682
437	0.27391	0.15066		437	0.42926	0.19512
438	0.26412	0.13359		438	0.40594	0.18771
439	0.30182	0.16398		439	0.40488	0.18721
440	0.29904	0.15175		440	0.41605	0.19559
441	0.27372	0.12137		441	0.41405	0.20054
442	0.27875	0.11152		442	0.42912	0.18003
443	0.27597	0.12903		443	0.4208	0.18699
444	0.28502	0.11362		444	0.41618	0.20183
445	0.28936	0.11307		445	0.41744	0.20493
446	0.26006	0.1246		446	0.41665	0.19491
447	0.22522	0.13803		447	0.39347	0.21385
448	0.23643	0.11987		448	0.39948	0.21207
449	0.23905	0.12194		449	0.38699	0.2097
450	0.25055	0.1312		450	0.38266	0.21524
451	0.24266	0.13804		451	0.39201	0.20755
452	0.24969	0.14962		452	0.39579	0.20083
453	0.24327	0.14691		453	0.40971	0.17418
454	0.24411	0.13031		454	0.39325	0.21093
455	0.23316	0.15117		455	0.39644	0.18021
456	0.2398	0.16412		456	0.39517	0.20042
457	0.2504	0.13554		457	0.38108	0.18182
458	0.24816	0.11266		458	0.39458	0.18868
459	0.25066	0.0983		459	0.38501	0.17054
460	0.21254	0.09953		460	0.3797	0.15954
461	0.21269	0.11445		461	0.38427	0.14992
462	0.21201	0.09237		462	0.37328	0.14653
463	0.21652	0.06839		463	0.39566	0.15441
464	0.21954	0.07479		464	0.37325	0.16312
465	0.22289	0.08918		465	0.38	0.16306
466	0.2205	0.08819		466	0.36313	0.17221
467	0.24479	0.06533		467	0.3809	0.18077
468	0.24527	0.08562		468	0.35597	0.18691
469	0.24734	0.09227		469	0.36481	0.18255
470	0.2491	0.08881		470	0.36994	0.17818
471	0.24266	0.09171		471	0.38056	0.19452
472	0.23121	0.09128		472	0.38172	0.17182
473	0.23679	0.0913		473	0.36546	0.18212
474	0.2296	0.09298		474	0.36838	0.17549
475	0.22563	0.10102		475	0.36556	0.17599
476	0.22119	0.09835		476	0.37241	0.18621
477	0.21087	0.12782		477	0.37327	0.17153
478	0.22828	0.11632		478	0.36946	0.16591
479	0.24088	0.10224		479	0.38252	0.17821
480	0.21091	0.10431		480	0.37142	0.17788
481	0.21453	0.11883		481	0.34865	0.17402
482	0.21951	0.12774		482	0.34715	0.16988
483	0.24215	0.11494		483	0.34206	0.15888
484	0.24012	0.1094		484	0.34538	0.15191
485	0.21677	0.14111		485	0.34212	0.17817
486	0.21471	0.13973		486	0.34813	0.15737
487	0.2121	0.12037		487	0.33018	0.15968
488	0.2	0.12772		488	0.31961	0.17614
489	0.19196	0.1275		489	0.34477	0.16306
490	0.19671	0.12637		490	0.33071	0.15819
491	0.19303	0.13537		491	0.34869	0.16901
492	0.19034	0.14596		492	0.35798	0.16987
493	0.18421	0.12771		493	0.36021	0.16257
494	0.18152	0.15358		494	0.35419	0.17206
495	0.20191	0.10507		495	0.35176	0.17565
496	0.21595	0.08901		496	0.33579	0.17661
497	0.20699	0.09687		497	0.32641	0.18925
498	0.19562	0.1338		498	0.32446	0.18536
499	0.19431	0.12303		499	0.343	0.1679
500	0.2007	0.13166		500	0.3393	0.17717
501	0.21059	0.13003		501	0.33355	0.17425
502	0.20926	0.16018		502	0.34642	0.18424
503	0.22019	0.13862		503	0.33871	0.18548
504	0.23502	0.11766		504	0.34002	0.18799
505	0.21563	0.13355		505	0.33317	0.18736
506	0.20299	0.15221		506	0.34183	0.18997
507	0.18646	0.15495		507	0.34892	0.16451
508	0.19726	0.13937		508	0.34473	0.18834
509	0.21178	0.12594		509	0.34546	0.17654
510	0.21262	0.12714		510	0.3445	0.16157
511	0.20869	0.11747		511	0.34687	0.16632
512	0.21054	0.10356		512	0.3163	0.16245
513	0.20178	0.11985		513	0.3203	0.17648
514	0.21488	0.10628		514	0.32699	0.1824
515	0.21264	0.1282		515	0.3383	0.18574
516	0.20432	0.16616		516	0.33333	0.19708
517	0.2107	0.15646		517	0.36002	0.16556
518	0.20543	0.1522		518	0.36898	0.18377
519	0.2	0.15286		519	0.36238	0.19278
520	0.19628	0.16665		520	0.37268	0.20201
521	0.19379	0.17521		521	0.35533	0.20168
522	0.18896	0.17863		522	0.34745	0.17504
523	0.19278	0.17772		523	0.33997	0.18505
524	0.18489	0.19244		524	0.3429	0.16845
525	0.17581	0.19904		525	0.32625	0.15612
526	0.18077	0.18387		526	0.30595	0.14576
527	0.19568	0.14317		527	0.31795	0.14653
528	0.1854	0.16005		528	0.32072	0.15631
529	0.19968	0.13615		529	0.3261	0.14567
530	0.20451	0.14882		530	0.32444	0.15233
531	0.18933	0.1845		531	0.3061	0.16268
532	0.18681	0.17761		532	0.29706	0.17081
533	0.18362	0.18554		533	0.31067	0.17048
534	0.19782	0.16459		534	0.31433	0.18388
535	0.18133	0.14836		535	0.3043	0.15996
536	0.12909	0.16064		536	0.31649	0.14053
537	0.18773	0.15215		537	0.30938	0.16256
538	0.20645	0.17914		538	0.33247	0.14689
539	0.19205	0.1977		539	0.33371	0.14135
540	0.20501	0.18051		540	0.33175	0.14943
541	0.21943	0.17719		541	0.32226	0.15454
542	0.20407	0.17568		542	0.32918	0.14935
543	0.20677	0.1674		543	0.34371	0.15701
544	0.20558	0.1912		544	0.32319	0.16147
545	0.20727	0.18649		545	0.3347	0.15406
546	0.19231	0.17965		546	0.3307	0.14895
547	0.20493	0.17842		547	0.34268	0.13955
548	0.20757	0.18654		548	0.31019	0.15296
549	0.19744	0.18362		549	0.31244	0.17323
550	0.19217	0.16554		550	0.30611	0.16877
551	0.19878	0.16521		551	0.3016	0.16349
552	0.17822	0.19998		552	0.31312	0.14358
553	0.19992	0.20569		553	0.32054	0.15885
554	0.21554	0.18092		554	0.3149	0.16597
555	0.20155	0.18268		555	0.3074	0.15456
556	0.19593	0.19331		556	0.30737	0.16448
557	0.19013	0.19637		557	0.29139	0.14958
558	0.17467	0.22178		558	0.30717	0.13964
559	0.18207	0.19724		559	0.30458	0.13471
560	0.17654	0.18484		560	0.28065	0.15322
561	0.16689	0.22023		561	0.29653	0.13625
562	0.15106	0.22486		562	0.29478	0.12644
563	0.15716	0.1994		563	0.28063	0.13363
564	0.1792	0.18135		564	0.28385	0.13877
565	0.17645	0.19766		565	0.28944	0.14262
566	0.1805	0.19844		566	0.30703	0.14392
567	0.18106	0.20405		567	0.31492	0.15401
568	0.16912	0.18705		568	0.30027	0.14358
569	0.17684	0.18352		569	0.3067	0.14226
570	0.16029	0.21115		570	0.28898	0.14215
571	0.15857	0.20609		571	0.30586	0.15396
572	0.17059	0.2092		572	0.30028	0.16989
573	0.16717	0.22003		573	0.3015	0.19068
574	0.17662	0.20774		574	0.29343	0.1915
575	0.17641	0.1925		575	0.30346	0.19136
576	0.17612	0.18969		576	0.29512	0.183
577	0.21133	0.1871		577	0.29554	0.16803
578	0.19826	0.21367		578	0.30434	0.14593
579	0.20277	0.20552		579	0.3036	0.14459
580	0.20606	0.17106		580	0.29402	0.13104
581	0.20058	0.16054		581	0.29145	0.14442
582	0.18453	0.14652		582	0.28411	0.12469
583	0.1929	0.15493		583	0.30937	0.13354
584	0.17956	0.16534		584	0.3236	0.14039
585	0.16936	0.17016		585	0.32261	0.14087
586	0.16757	0.17815		586	0.33125	0.13433
587	0.16882	0.17209		587	0.33227	0.15922
588	0.16213	0.1702		588	0.34961	0.15822
589	0.16176	0.17439		589	0.33415	0.15341
590	0.1512	0.17829		590	0.33414	0.15824
591	0.17012	0.15951		591	0.32004	0.15479
592	0.17942	0.16119		592	0.32816	0.13834
593	0.21277	0.16089		593	0.30176	0.15161
594	0.21502	0.1712		594	0.30223	0.15818
595	0.20722	0.16695		595	0.30965	0.16936
596	0.20481	0.18096		596	0.31611	0.15925
597	0.19909	0.18916		597	0.32429	0.1654
598	0.1907	0.18247		598	0.33039	0.15808
599	0.1948	0.18584		599	0.31707	0.15248
				600	0.36335	0.16267

## Sheet: Fig 3c
Injury discharge response
Time (s)	Voltage (V)
0	-0.04009
0.001	-0.04009
0.002	-0.03997
0.003	-0.03975
0.004	-0.03953
0.005	-0.03909
0.006	-0.03922
0.007	-0.03928
0.008	-0.03912
0.009	-0.03931
0.01	-0.03963
0.011	-0.03972
0.012	-0.03984
0.013	-0.04006
0.014	-0.04016
0.015	-0.04019
0.016	-0.04038
0.017	-0.04019
0.018	-0.04006
0.019	-0.03991
0.02	-0.03975
0.021	-0.03953
0.022	-0.03934
0.023	-0.03934
0.024	-0.03928
0.025	-0.03941
0.026	-0.03941
0.027	-0.03966
0.028	-0.03975
0.029	-0.03988
0.03	-0.04028
0.031	-0.04028
0.032	-0.04025
0.033	-0.04041
0.034	-0.04041
0.035	-0.04016
0.036	-0.04
0.037	-0.03984
0.038	-0.03963
0.039	-0.03944
0.04	-0.03931
0.041	-0.03919
0.042	-0.0395
0.043	-0.03959
0.044	-0.03966
0.045	-0.03978
0.046	-0.04006
0.047	-0.04009
0.048	-0.04013
0.049	-0.04022
0.05	-0.04009
0.051	-0.04009
0.052	-0.03988
0.053	-0.03966
0.054	-0.0395
0.055	-0.03906
0.056	-0.03925
0.057	-0.03916
0.058	-0.03909
0.059	-0.03916
0.06	-0.03953
0.061	-0.03963
0.062	-0.03978
0.063	-0.04003
0.064	-0.04013
0.065	-0.04009
0.066	-0.04022
0.067	-0.04003
0.068	-0.04
0.069	-0.03991
0.07	-0.03969
0.071	-0.03944
0.072	-0.03925
0.073	-0.03925
0.074	-0.03912
0.075	-0.03934
0.076	-0.03941
0.077	-0.03953
0.078	-0.03975
0.079	-0.03997
0.08	-0.04034
0.081	-0.04016
0.082	-0.04016
0.083	-0.04028
0.084	-0.04034
0.085	-0.04003
0.086	-0.03991
0.087	-0.03988
0.088	-0.03963
0.089	-0.03953
0.09	-0.03944
0.091	-0.03919
0.092	-0.03963
0.093	-0.03956
0.094	-0.03988
0.095	-0.04003
0.096	-0.04019
0.097	-0.04025
0.098	-0.04044
0.099	-0.04041
0.1	-0.04041
0.101	-0.04044
0.102	-0.04034
0.103	-0.04003
0.104	-0.03991
0.105	-0.03953
0.106	-0.03963
0.107	-0.03963
0.108	-0.03956
0.109	-0.03988
0.11	-0.04006
0.111	-0.04003
0.112	-0.04028
0.113	-0.04038
0.114	-0.04056
0.115	-0.04059
0.116	-0.04081
0.117	-0.04066
0.118	-0.04059
0.119	-0.04031
0.12	-0.04028
0.121	-0.04006
0.122	-0.03984
0.123	-0.03984
0.124	-0.03963
0.125	-0.03978
0.126	-0.03978
0.127	-0.04006
0.128	-0.04028
0.129	-0.04047
0.13	-0.04084
0.131	-0.04066
0.132	-0.04066
0.133	-0.04081
0.134	-0.04081
0.135	-0.04047
0.136	-0.04034
0.137	-0.04031
0.138	-0.04003
0.139	-0.03978
0.14	-0.03984
0.141	-0.03972
0.142	-0.04013
0.143	-0.04013
0.144	-0.04028
0.145	-0.04041
0.146	-0.04053
0.147	-0.04084
0.148	-0.04084
0.149	-0.04084
0.15	-0.04081
0.151	-0.04078
0.152	-0.04056
0.153	-0.04047
0.154	-0.04031
0.155	-0.03988
0.156	-0.04006
0.157	-0.04006
0.158	-0.03997
0.159	-0.04016
0.16	-0.04038
0.161	-0.04053
0.162	-0.04056
0.163	-0.04075
0.164	-0.04094
0.165	-0.04103
0.166	-0.04116
0.167	-0.041
0.168	-0.04091
0.169	-0.04081
0.17	-0.04053
0.171	-0.04041
0.172	-0.04016
0.173	-0.04019
0.174	-0.04019
0.175	-0.04025
0.176	-0.04031
0.177	-0.0405
0.178	-0.04056
0.179	-0.04087
0.18	-0.04122
0.181	-0.04109
0.182	-0.04106
0.183	-0.04138
0.184	-0.04109
0.185	-0.04091
0.186	-0.04078
0.187	-0.04069
0.188	-0.04056
0.189	-0.04031
0.19	-0.04031
0.191	-0.04009
0.192	-0.0405
0.193	-0.04066
0.194	-0.04069
0.195	-0.04087
0.196	-0.041
0.197	-0.04122
0.198	-0.04122
0.199	-0.04128
0.2	-0.04128
0.201	-0.04116
0.202	-0.04103
0.203	-0.04087
0.204	-0.04075
0.205	-0.04022
0.206	-0.0405
0.207	-0.04038
0.208	-0.04022
0.209	-0.04041
0.21	-0.04056
0.211	-0.04087
0.212	-0.04087
0.213	-0.04103
0.214	-0.04128
0.215	-0.04134
0.216	-0.04141
0.217	-0.04128
0.218	-0.04125
0.219	-0.04103
0.22	-0.04078
0.221	-0.04072
0.222	-0.04044
0.223	-0.04041
0.224	-0.0405
0.225	-0.04034
0.226	-0.04056
0.227	-0.04075
0.228	-0.04094
0.229	-0.04106
0.23	-0.0415
0.231	-0.04128
0.232	-0.04119
0.233	-0.04141
0.234	-0.04131
0.235	-0.04109
0.236	-0.04103
0.237	-0.04084
0.238	-0.04069
0.239	-0.04044
0.24	-0.04056
0.241	-0.04041
0.242	-0.04069
0.243	-0.04059
0.244	-0.04084
0.245	-0.04106
0.246	-0.04119
0.247	-0.04147
0.248	-0.04141
0.249	-0.04138
0.25	-0.04153
0.251	-0.04153
0.252	-0.04134
0.253	-0.04116
0.254	-0.041
0.255	-0.04044
0.256	-0.04056
0.257	-0.04059
0.258	-0.0405
0.259	-0.04084
0.26	-0.041
0.261	-0.04112
0.262	-0.04122
0.263	-0.04125
0.264	-0.04147
0.265	-0.04147
0.266	-0.04166
0.267	-0.04144
0.268	-0.04141
0.269	-0.04122
0.27	-0.04103
0.271	-0.04084
0.272	-0.04059
0.273	-0.04062
0.274	-0.04072
0.275	-0.04053
0.276	-0.04072
0.277	-0.041
0.278	-0.04109
0.279	-0.04131
0.28	-0.04163
0.281	-0.04153
0.282	-0.04159
0.283	-0.04172
0.284	-0.04156
0.285	-0.04141
0.286	-0.04131
0.287	-0.04112
0.288	-0.041
0.289	-0.04081
0.29	-0.04075
0.291	-0.04056
0.292	-0.04094
0.293	-0.04094
0.294	-0.04103
0.295	-0.04134
0.296	-0.04134
0.297	-0.04172
0.298	-0.04172
0.299	-0.04172
0.3	-0.04172
0.301	-0.04169
0.302	-0.0415
0.303	-0.04131
0.304	-0.04106
0.305	-0.04078
0.306	-0.04097
0.307	-0.04075
0.308	-0.04078
0.309	-0.041
0.31	-0.04106
0.311	-0.04116
0.312	-0.04131
0.313	-0.04147
0.314	-0.04156
0.315	-0.0415
0.316	-0.04166
0.317	-0.0415
0.318	-0.04153
0.319	-0.04141
0.32	-0.04109
0.321	-0.04091
0.322	-0.04059
0.323	-0.04069
0.324	-0.04075
0.325	-0.04062
0.326	-0.04072
0.327	-0.04084
0.328	-0.04103
0.329	-0.04122
0.33	-0.04159
0.331	-0.0415
0.332	-0.04156
0.333	-0.04172
0.334	-0.04163
0.335	-0.04153
0.336	-0.04125
0.337	-0.04103
0.338	-0.04091
0.339	-0.04075
0.34	-0.04059
0.341	-0.04059
0.342	-0.04078
0.343	-0.04094
0.344	-0.04106
0.345	-0.04128
0.346	-0.0415
0.347	-0.04178
0.348	-0.04163
0.349	-0.04163
0.35	-0.04169
0.351	-0.04178
0.352	-0.04153
0.353	-0.04134
0.354	-0.04122
0.355	-0.04078
0.356	-0.04091
0.357	-0.04084
0.358	-0.04078
0.359	-0.04091
0.36	-0.041
0.361	-0.04106
0.362	-0.04125
0.363	-0.04128
0.364	-0.04131
0.365	-0.04134
0.366	-0.04156
0.367	-0.04125
0.368	-0.04134
0.369	-0.04103
0.37	-0.04075
0.371	-0.04062
0.372	-0.04028
0.373	-0.04038
0.374	-0.04034
0.375	-0.04028
0.376	-0.04038
0.377	-0.04056
0.378	-0.04075
0.379	-0.04091
0.38	-0.04119
0.381	-0.04119
0.382	-0.04128
0.383	-0.04122
0.384	-0.04112
0.385	-0.04106
0.386	-0.04078
0.387	-0.04072
0.388	-0.04041
0.389	-0.04031
0.39	-0.04041
0.391	-0.04016
0.392	-0.04047
0.393	-0.04044
0.394	-0.04059
0.395	-0.04081
0.396	-0.04103
0.397	-0.04128
0.398	-0.04122
0.399	-0.04106
0.4	-0.04128
0.401	-0.04112
0.402	-0.04091
0.403	-0.04059
0.404	-0.04056
0.405	-0.04019
0.406	-0.04019
0.407	-0.04006
0.408	-0.03988
0.409	-0.04009
0.41	-0.04025
0.411	-0.04034
0.412	-0.0405
0.413	-0.04066
0.414	-0.04078
0.415	-0.04084
0.416	-0.04112
0.417	-0.04084
0.418	-0.04075
0.419	-0.04056
0.42	-0.04038
0.421	-0.04019
0.422	-0.03972
0.423	-0.03978
0.424	-0.03984
0.425	-0.03988
0.426	-0.04003
0.427	-0.04016
0.428	-0.04028
0.429	-0.04034
0.43	-0.04072
0.431	-0.04062
0.432	-0.04078
0.433	-0.04078
0.434	-0.04078
0.435	-0.04066
0.436	-0.04044
0.437	-0.04028
0.438	-0.04009
0.439	-0.03991
0.44	-0.03994
0.441	-0.03972
0.442	-0.04013
0.443	-0.04009
0.444	-0.04028
0.445	-0.04041
0.446	-0.0405
0.447	-0.04091
0.448	-0.04075
0.449	-0.04078
0.45	-0.04078
0.451	-0.04084
0.452	-0.04066
0.453	-0.04044
0.454	-0.04028
0.455	-0.03994
0.456	-0.03997
0.457	-0.04
0.458	-0.03994
0.459	-0.04006
0.46	-0.04025
0.461	-0.04041
0.462	-0.04047
0.463	-0.04078
0.464	-0.04084
0.465	-0.04094
0.466	-0.04103
0.467	-0.04084
0.468	-0.04087
0.469	-0.04069
0.47	-0.04047
0.471	-0.04031
0.472	-0.03997
0.473	-0.04009
0.474	-0.04019
0.475	-0.04006
0.476	-0.04019
0.477	-0.04038
0.478	-0.04053
0.479	-0.04072
0.48	-0.04094
0.481	-0.041
0.482	-0.04097
0.483	-0.04116
0.484	-0.04103
0.485	-0.04097
0.486	-0.04078
0.487	-0.04059
0.488	-0.04044
0.489	-0.04028
0.49	-0.04016
0.491	-0.04
0.492	-0.04025
0.493	-0.04038
0.494	-0.04056
0.495	-0.04069
0.496	-0.04078
0.497	-0.04109
0.498	-0.04103
0.499	-0.04112
0.5	-0.04116
0.501	-0.04116
0.502	-0.04087
0.503	-0.04075
0.504	-0.04066
0.505	-0.04041
0.506	-0.04028
0.507	-0.04019
0.508	-0.04016
0.509	-0.04041
0.51	-0.04041
0.511	-0.04062
0.512	-0.04084
0.513	-0.04094
0.514	-0.04119
0.515	-0.04125
0.516	-0.04141
0.517	-0.04116
0.518	-0.04125
0.519	-0.04103
0.52	-0.04078
0.521	-0.04059
0.522	-0.04025
0.523	-0.04034
0.524	-0.04047
0.525	-0.04038
0.526	-0.04044
0.527	-0.04059
0.528	-0.04078
0.529	-0.041
0.53	-0.04128
0.531	-0.04134
0.532	-0.04141
0.533	-0.04153
0.534	-0.04131
0.535	-0.04119
0.536	-0.041
0.537	-0.04091
0.538	-0.04075
0.539	-0.04062
0.54	-0.04047
0.541	-0.04038
0.542	-0.04069
0.543	-0.04069
0.544	-0.04091
0.545	-0.04116
0.546	-0.04119
0.547	-0.04156
0.548	-0.04144
0.549	-0.04141
0.55	-0.0415
0.551	-0.04156
0.552	-0.04128
0.553	-0.04116
0.554	-0.04091
0.555	-0.04084
0.556	-0.04075
0.557	-0.04066
0.558	-0.04059
0.559	-0.04084
0.56	-0.04087
0.561	-0.04119
0.562	-0.04116
0.563	-0.04134
0.564	-0.04159
0.565	-0.04163
0.566	-0.04178
0.567	-0.04153
0.568	-0.04159
0.569	-0.04141
0.57	-0.04116
0.571	-0.041
0.572	-0.04059
0.573	-0.04072
0.574	-0.04087
0.575	-0.04059
0.576	-0.04084
0.577	-0.04109
0.578	-0.04128
0.579	-0.04131
0.58	-0.04153
0.581	-0.04163
0.582	-0.04178
0.583	-0.04178
0.584	-0.04166
0.585	-0.04159
0.586	-0.04147
0.587	-0.04131
0.588	-0.04103
0.589	-0.04084
0.59	-0.04087
0.591	-0.04078
0.592	-0.04097
0.593	-0.04109
0.594	-0.04128
0.595	-0.04128
0.596	-0.04144
0.597	-0.04181
0.598	-0.04181
0.599	-0.04175
0.6	-0.04188
0.601	-0.04194
0.602	-0.04159
0.603	-0.0415
0.604	-0.04131
0.605	-0.04106
0.606	-0.041
0.607	-0.04084
0.608	-0.04078
0.609	-0.04106
0.61	-0.04119
0.611	-0.04141
0.612	-0.04144
0.613	-0.04159
0.614	-0.04184
0.615	-0.04188
0.616	-0.04197
0.617	-0.04181
0.618	-0.04184
0.619	-0.04166
0.62	-0.04141
0.621	-0.04125
0.622	-0.04094
0.623	-0.04106
0.624	-0.04122
0.625	-0.04091
0.626	-0.04119
0.627	-0.04138
0.628	-0.04147
0.629	-0.04169
0.63	-0.04178
0.631	-0.04188
0.632	-0.042
0.633	-0.04197
0.634	-0.04191
0.635	-0.04188
0.636	-0.04166
0.637	-0.04144
0.638	-0.04125
0.639	-0.04109
0.64	-0.04106
0.641	-0.04094
0.642	-0.04109
0.643	-0.04112
0.644	-0.04144
0.645	-0.0415
0.646	-0.04178
0.647	-0.04209
0.648	-0.04209
0.649	-0.04191
0.65	-0.04203
0.651	-0.04197
0.652	-0.04163
0.653	-0.04166
0.654	-0.0415
0.655	-0.04128
0.656	-0.04119
0.657	-0.04109
0.658	-0.04097
0.659	-0.04131
0.66	-0.04131
0.661	-0.04141
0.662	-0.04175
0.663	-0.04188
0.664	-0.04209
0.665	-0.04203
0.666	-0.04216
0.667	-0.04197
0.668	-0.04209
0.669	-0.04191
0.67	-0.04175
0.671	-0.04147
0.672	-0.04109
0.673	-0.04138
0.674	-0.04122
0.675	-0.04119
0.676	-0.04128
0.677	-0.04163
0.678	-0.04172
0.679	-0.04178
0.68	-0.04206
0.681	-0.04216
0.682	-0.04225
0.683	-0.04241
0.684	-0.04213
0.685	-0.04222
0.686	-0.04188
0.687	-0.04181
0.688	-0.04156
0.689	-0.04141
0.69	-0.04134
0.691	-0.04134
0.692	-0.04156
0.693	-0.0415
0.694	-0.04166
0.695	-0.04188
0.696	-0.04203
0.697	-0.0425
0.698	-0.04237
0.699	-0.04237
0.7	-0.04247
0.701	-0.04241
0.702	-0.04203
0.703	-0.042
0.704	-0.04175
0.705	-0.04156
0.706	-0.04156
0.707	-0.04131
0.708	-0.04125
0.709	-0.04159
0.71	-0.04166
0.711	-0.04191
0.712	-0.04194
0.713	-0.04219
0.714	-0.04231
0.715	-0.04228
0.716	-0.04247
0.717	-0.04228
0.718	-0.04237
0.719	-0.04216
0.72	-0.042
0.721	-0.04184
0.722	-0.0415
0.723	-0.04163
0.724	-0.04172
0.725	-0.04153
0.726	-0.04166
0.727	-0.042
0.728	-0.04213
0.729	-0.04219
0.73	-0.04241
0.731	-0.04244
0.732	-0.04262
0.733	-0.04275
0.734	-0.04253
0.735	-0.04244
0.736	-0.04222
0.737	-0.04209
0.738	-0.04188
0.739	-0.04169
0.74	-0.04163
0.741	-0.04153
0.742	-0.04172
0.743	-0.04178
0.744	-0.04194
0.745	-0.04206
0.746	-0.04228
0.747	-0.04269
0.748	-0.04247
0.749	-0.04253
0.75	-0.04266
0.751	-0.04256
0.752	-0.04231
0.753	-0.04219
0.754	-0.04209
0.755	-0.04188
0.756	-0.04175
0.757	-0.04175
0.758	-0.04169
0.759	-0.04178
0.76	-0.04191
0.761	-0.04216
0.762	-0.04231
0.763	-0.04244
0.764	-0.04269
0.765	-0.04256
0.766	-0.04269
0.767	-0.04256
0.768	-0.04266
0.769	-0.0425
0.77	-0.04234
0.771	-0.04213
0.772	-0.04178
0.773	-0.04181
0.774	-0.04184
0.775	-0.04175
0.776	-0.04191
0.777	-0.04225
0.778	-0.04231
0.779	-0.04247
0.78	-0.04259
0.781	-0.04281
0.782	-0.04278
0.783	-0.04287
0.784	-0.04278
0.785	-0.04281
0.786	-0.04253
0.787	-0.04228
0.788	-0.04219
0.789	-0.04191
0.79	-0.04194
0.791	-0.04194
0.792	-0.04197
0.793	-0.04197
0.794	-0.04213
0.795	-0.04231
0.796	-0.04256
0.797	-0.04291
0.798	-0.04284
0.799	-0.04278
0.8	-0.04297
0.801	-0.04291
0.802	-0.04266
0.803	-0.04244
0.804	-0.04234
0.805	-0.04216
0.806	-0.04191
0.807	-0.04197
0.808	-0.04191
0.809	-0.04216
0.81	-0.04216
0.811	-0.04241
0.812	-0.04253
0.813	-0.04272
0.814	-0.04284
0.815	-0.04297
0.816	-0.04287
0.817	-0.04278
0.818	-0.04294
0.819	-0.04278
0.82	-0.04262
0.821	-0.04244
0.822	-0.04191
0.823	-0.04216
0.824	-0.04222
0.825	-0.04206
0.826	-0.04222
0.827	-0.04247
0.828	-0.04247
0.829	-0.04275
0.83	-0.04284
0.831	-0.04294
0.832	-0.04303
0.833	-0.04322
0.834	-0.04297
0.835	-0.04294
0.836	-0.04272
0.837	-0.0425
0.838	-0.04241
0.839	-0.04225
0.84	-0.04216
0.841	-0.04216
0.842	-0.04213
0.843	-0.04222
0.844	-0.04234
0.845	-0.04266
0.846	-0.04269
0.847	-0.04309
0.848	-0.04303
0.849	-0.04294
0.85	-0.04309
0.851	-0.04294
0.852	-0.04278
0.853	-0.04266
0.854	-0.04259
0.855	-0.04234
0.856	-0.04219
0.857	-0.04213
0.858	-0.04188
0.859	-0.04222
0.86	-0.04219
0.861	-0.04253
0.862	-0.04262
0.863	-0.04278
0.864	-0.04306
0.865	-0.04297
0.866	-0.04297
0.867	-0.043
0.868	-0.04306
0.869	-0.04281
0.87	-0.04266
0.871	-0.0425
0.872	-0.04197
0.873	-0.04209
0.874	-0.04225
0.875	-0.04206
0.876	-0.04216
0.877	-0.0425
0.878	-0.04244
0.879	-0.04259
0.88	-0.04278
0.881	-0.04294
0.882	-0.04297
0.883	-0.04312
0.884	-0.043
0.885	-0.04281
0.886	-0.04269
0.887	-0.04244
0.888	-0.04234
0.889	-0.04203
0.89	-0.04203
0.891	-0.04213
0.892	-0.04206
0.893	-0.04213
0.894	-0.04237
0.895	-0.04259
0.896	-0.04269
0.897	-0.04316
0.898	-0.04303
0.899	-0.04284
0.9	-0.04303
0.901	-0.04306
0.902	-0.04272
0.903	-0.04259
0.904	-0.0425
0.905	-0.04222
0.906	-0.04209
0.907	-0.04206
0.908	-0.04188
0.909	-0.04219
0.91	-0.04225
0.911	-0.04244
0.912	-0.04256
0.913	-0.04269
0.914	-0.04287
0.915	-0.04284
0.916	-0.04291
0.917	-0.04287
0.918	-0.043
0.919	-0.04287
0.92	-0.0425
0.921	-0.04241
0.922	-0.04197
0.923	-0.04213
0.924	-0.04219
0.925	-0.04209
0.926	-0.04222
0.927	-0.04244
0.928	-0.04262
0.929	-0.04266
0.93	-0.04287
0.931	-0.04303
0.932	-0.04297
0.933	-0.04316
0.934	-0.04287
0.935	-0.04297
0.936	-0.04275
0.937	-0.0425
0.938	-0.04228
0.939	-0.04203
0.94	-0.04209
0.941	-0.04206
0.942	-0.04203
0.943	-0.04213
0.944	-0.04225
0.945	-0.0425
0.946	-0.04256
0.947	-0.04297
0.948	-0.04284
0.949	-0.04294
0.95	-0.04303
0.951	-0.04297
0.952	-0.04278
0.953	-0.04256
0.954	-0.04237
0.955	-0.04219
0.956	-0.04197
0.957	-0.04206
0.958	-0.04178
0.959	-0.04209
0.96	-0.04213
0.961	-0.04228
0.962	-0.04244
0.963	-0.04253
0.964	-0.04287
0.965	-0.04284
0.966	-0.04278
0.967	-0.04278
0.968	-0.04272
0.969	-0.04259
0.97	-0.04237
0.971	-0.04216
0.972	-0.04166
0.973	-0.04178
0.974	-0.04163
0.975	-0.04156
0.976	-0.04169
0.977	-0.04191
0.978	-0.04194
0.979	-0.04209
0.98	-0.04219
0.981	-0.04234
0.982	-0.04234
0.983	-0.04241
0.984	-0.04231
0.985	-0.04225
0.986	-0.04209
0.987	-0.04178
0.988	-0.04166
0.989	-0.04122
0.99	-0.04141
0.991	-0.0415
0.992	-0.04128
0.993	-0.04141
0.994	-0.04166
0.995	-0.04184
0.996	-0.04188
0.997	-0.04222
0.998	-0.04203
0.999	-0.04222
1	-0.04225
1.001	-0.04228
1.002	-0.04203
1.003	-0.04188
1.004	-0.04166
1.005	-0.04156
1.006	-0.04125
1.007	-0.04122
1.008	-0.041
1.009	-0.04125
1.01	-0.04134
1.011	-0.0415
1.012	-0.04166
1.013	-0.04166
1.014	-0.04194
1.015	-0.042
1.016	-0.04184
1.017	-0.042
1.018	-0.04191
1.019	-0.04169
1.02	-0.04144
1.021	-0.04131
1.022	-0.04094
1.023	-0.04122
1.024	-0.04106
1.025	-0.04103
1.026	-0.04116
1.027	-0.04134
1.028	-0.04147
1.029	-0.04156
1.03	-0.04169
1.031	-0.04184
1.032	-0.04178
1.033	-0.04203
1.034	-0.04181
1.035	-0.04178
1.036	-0.04166
1.037	-0.04144
1.038	-0.04125
1.039	-0.04094
1.04	-0.041
1.041	-0.04112
1.042	-0.041
1.043	-0.04112
1.044	-0.04128
1.045	-0.04147
1.046	-0.0415
1.047	-0.04191
1.048	-0.04184
1.049	-0.04191
1.05	-0.04191
1.051	-0.04184
1.052	-0.04159
1.053	-0.04147
1.054	-0.04131
1.055	-0.04116
1.056	-0.04087
1.057	-0.04097
1.058	-0.04081
1.059	-0.04106
1.06	-0.04109
1.061	-0.04125
1.062	-0.04144
1.063	-0.04144
1.064	-0.04169
1.065	-0.04172
1.066	-0.04172
1.067	-0.04175
1.068	-0.04172
1.069	-0.04153
1.07	-0.04128
1.071	-0.04103
1.072	-0.04084
1.073	-0.04097
1.074	-0.04091
1.075	-0.04069
1.076	-0.04103
1.077	-0.04109
1.078	-0.04125
1.079	-0.04138
1.08	-0.04156
1.081	-0.04163
1.082	-0.04175
1.083	-0.04188
1.084	-0.04166
1.085	-0.04166
1.086	-0.04156
1.087	-0.04122
1.088	-0.04125
1.089	-0.04072
1.09	-0.04091
1.091	-0.04091
1.092	-0.04081
1.093	-0.04087
1.094	-0.04112
1.095	-0.04131
1.096	-0.04138
1.097	-0.04172
1.098	-0.04169
1.099	-0.04169
1.1	-0.04169
1.101	-0.04175
1.102	-0.0415
1.103	-0.04141
1.104	-0.04125
1.105	-0.04109
1.106	-0.04094
1.107	-0.04087
1.108	-0.04059
1.109	-0.04094
1.11	-0.04097
1.111	-0.04116
1.112	-0.04138
1.113	-0.04163
1.114	-0.042
1.115	-0.04178
1.116	-0.04172
1.117	-0.04178
1.118	-0.04184
1.119	-0.04166
1.12	-0.04141
1.121	-0.04141
1.122	-0.04091
1.123	-0.04103
1.124	-0.04103
1.125	-0.04084
1.126	-0.04116
1.127	-0.04119
1.128	-0.04134
1.129	-0.0415
1.13	-0.04163
1.131	-0.04181
1.132	-0.04197
1.133	-0.04209
1.134	-0.04184
1.135	-0.04178
1.136	-0.04163
1.137	-0.04131
1.138	-0.04128
1.139	-0.04091
1.14	-0.041
1.141	-0.04106
1.142	-0.04109
1.143	-0.04119
1.144	-0.04144
1.145	-0.04156
1.146	-0.04169
1.147	-0.04191
1.148	-0.04184
1.149	-0.04194
1.15	-0.04197
1.151	-0.04194
1.152	-0.04184
1.153	-0.04166
1.154	-0.04159
1.155	-0.04134
1.156	-0.04141
1.157	-0.04119
1.158	-0.04106
1.159	-0.04128
1.16	-0.04138
1.161	-0.04159
1.162	-0.04175
1.163	-0.04191
1.164	-0.04222
1.165	-0.04209
1.166	-0.04203
1.167	-0.04228
1.168	-0.04222
1.169	-0.04184
1.17	-0.04175
1.171	-0.04159
1.172	-0.04131
1.173	-0.04131
1.174	-0.04122
1.175	-0.04112
1.176	-0.04141
1.177	-0.04156
1.178	-0.04166
1.179	-0.04184
1.18	-0.04197
1.181	-0.04206
1.182	-0.04222
1.183	-0.04244
1.184	-0.04213
1.185	-0.04209
1.186	-0.042
1.187	-0.04178
1.188	-0.04166
1.189	-0.04119
1.19	-0.04134
1.191	-0.04128
1.192	-0.04138
1.193	-0.04131
1.194	-0.04153
1.195	-0.04175
1.196	-0.04191
1.197	-0.04216
1.198	-0.04209
1.199	-0.04219
1.2	-0.04234
1.201	-0.04222
1.202	-0.04209
1.203	-0.04184
1.204	-0.04175
1.205	-0.04153
1.206	-0.04134
1.207	-0.04141
1.208	-0.04125
1.209	-0.0415
1.21	-0.04153
1.211	-0.04178
1.212	-0.04194
1.213	-0.04213
1.214	-0.04237
1.215	-0.04234
1.216	-0.04225
1.217	-0.04234
1.218	-0.04244
1.219	-0.04216
1.22	-0.04197
1.221	-0.04184
1.222	-0.04156
1.223	-0.04166
1.224	-0.04153
1.225	-0.04141
1.226	-0.04166
1.227	-0.04172
1.228	-0.04191
1.229	-0.04213
1.23	-0.04222
1.231	-0.04244
1.232	-0.04247
1.233	-0.0425
1.234	-0.04244
1.235	-0.04253
1.236	-0.04228
1.237	-0.04203
1.238	-0.04184
1.239	-0.04163
1.24	-0.04169
1.241	-0.04163
1.242	-0.0415
1.243	-0.04175
1.244	-0.04197
1.245	-0.04209
1.246	-0.04222
1.247	-0.04244
1.248	-0.04256
1.249	-0.04256
1.25	-0.04266
1.251	-0.04234
1.252	-0.04237
1.253	-0.04222
1.254	-0.04209
1.255	-0.04188
1.256	-0.04181
1.257	-0.04181
1.258	-0.04156
1.259	-0.04184
1.26	-0.04169
1.261	-0.04194
1.262	-0.04216
1.263	-0.04225
1.264	-0.04247
1.265	-0.04253
1.266	-0.04244
1.267	-0.04259
1.268	-0.04241
1.269	-0.04216
1.27	-0.04213
1.271	-0.04194
1.272	-0.04175
1.273	-0.04169
1.274	-0.04156
1.275	-0.0415
1.276	-0.04178
1.277	-0.04181
1.278	-0.04213
1.279	-0.04225
1.28	-0.04241
1.281	-0.0425
1.282	-0.04256
1.283	-0.04266
1.284	-0.0425
1.285	-0.04244
1.286	-0.04231
1.287	-0.04213
1.288	-0.042
1.289	-0.04166
1.29	-0.04169
1.291	-0.04178
1.292	-0.04153
1.293	-0.04178
1.294	-0.04184
1.295	-0.04213
1.296	-0.04213
1.297	-0.04237
1.298	-0.0425
1.299	-0.0425
1.3	-0.04256
1.301	-0.04241
1.302	-0.04241
1.303	-0.04213
1.304	-0.04219
1.305	-0.04191
1.306	-0.04178
1.307	-0.04172
1.308	-0.04153
1.309	-0.04169
1.31	-0.04166
1.311	-0.04184
1.312	-0.04203
1.313	-0.04228
1.314	-0.04262
1.315	-0.04256
1.316	-0.04247
1.317	-0.04253
1.318	-0.04253
1.319	-0.04222
1.32	-0.04216
1.321	-0.04203
1.322	-0.04175
1.323	-0.04166
1.324	-0.04147
1.325	-0.04153
1.326	-0.04175
1.327	-0.04178
1.328	-0.04194
1.329	-0.04206
1.33	-0.04231
1.331	-0.04253
1.332	-0.04253
1.333	-0.04253
1.334	-0.04253
1.335	-0.04241
1.336	-0.04225
1.337	-0.04209
1.338	-0.04184
1.339	-0.04156
1.34	-0.04159
1.341	-0.04159
1.342	-0.0415
1.343	-0.04169
1.344	-0.04206
1.345	-0.04209
1.346	-0.04213
1.347	-0.04237
1.348	-0.04256
1.349	-0.04259
1.35	-0.04272
1.351	-0.04256
1.352	-0.04253
1.353	-0.04219
1.354	-0.04209
1.355	-0.04184
1.356	-0.04175
1.357	-0.04172
1.358	-0.04159
1.359	-0.04188
1.36	-0.04184
1.361	-0.04206
1.362	-0.04219
1.363	-0.04237
1.364	-0.04269
1.365	-0.04253
1.366	-0.04262
1.367	-0.04269
1.368	-0.04262
1.369	-0.04237
1.37	-0.04234
1.371	-0.04213
1.372	-0.042
1.373	-0.04181
1.374	-0.04178
1.375	-0.04159
1.376	-0.04191
1.377	-0.04203
1.378	-0.04216
1.379	-0.04228
1.38	-0.04244
1.381	-0.04259
1.382	-0.04262
1.383	-0.04275
1.384	-0.04256
1.385	-0.04259
1.386	-0.04231
1.387	-0.04222
1.388	-0.04203
1.389	-0.04159
1.39	-0.04175
1.391	-0.04175
1.392	-0.04172
1.393	-0.04178
1.394	-0.04216
1.395	-0.04231
1.396	-0.04234
1.397	-0.0425
1.398	-0.04266
1.399	-0.04278
1.4	-0.04284
1.401	-0.04272
1.402	-0.04259
1.403	-0.04228
1.404	-0.04219
1.405	-0.04206
1.406	-0.04191
1.407	-0.04191
1.408	-0.04178
1.409	-0.04191
1.41	-0.04194
1.411	-0.04213
1.412	-0.04234
1.413	-0.04247
1.414	-0.04287
1.415	-0.04272
1.416	-0.04266
1.417	-0.04281
1.418	-0.04269
1.419	-0.04241
1.42	-0.04231
1.421	-0.04222
1.422	-0.042
1.423	-0.04188
1.424	-0.04194
1.425	-0.04166
1.426	-0.04197
1.427	-0.04197
1.428	-0.04222
1.429	-0.04231
1.43	-0.04256
1.431	-0.04281
1.432	-0.04275
1.433	-0.04272
1.434	-0.04266
1.435	-0.04266
1.436	-0.04253
1.437	-0.04228
1.438	-0.04213
1.439	-0.04175
1.44	-0.04191
1.441	-0.04188
1.442	-0.04178
1.443	-0.042
1.444	-0.04228
1.445	-0.04234
1.446	-0.04244
1.447	-0.04262
1.448	-0.04266
1.449	-0.04284
1.45	-0.04287
1.451	-0.04278
1.452	-0.04272
1.453	-0.0425
1.454	-0.04228
1.455	-0.04206
1.456	-0.04197
1.457	-0.04191
1.458	-0.04188
1.459	-0.04216
1.46	-0.04209
1.461	-0.04219
1.462	-0.04241
1.463	-0.04262
1.464	-0.04287
1.465	-0.04272
1.466	-0.04275
1.467	-0.04284
1.468	-0.04278
1.469	-0.04253
1.47	-0.04231
1.471	-0.04228
1.472	-0.04206
1.473	-0.04191
1.474	-0.04197
1.475	-0.04172
1.476	-0.04203
1.477	-0.04203
1.478	-0.04234
1.479	-0.04247
1.48	-0.0425
1.481	-0.04272
1.482	-0.04269
1.483	-0.04272
1.484	-0.04269
1.485	-0.04281
1.486	-0.04247
1.487	-0.04244
1.488	-0.04225
1.489	-0.04175
1.49	-0.04194
1.491	-0.04181
1.492	-0.04172
1.493	-0.04191
1.494	-0.04216
1.495	-0.04222
1.496	-0.04241
1.497	-0.04253
1.498	-0.04269
1.499	-0.04275
1.5	-0.04287
1.501	-0.04266
1.502	-0.04262
1.503	-0.04241
1.504	-0.04222
1.505	-0.04213
1.506	-0.04191
1.507	-0.04191
1.508	-0.04178
1.509	-0.04197
1.51	-0.04197
1.511	-0.04222
1.512	-0.04228
1.513	-0.04241
1.514	-0.04284
1.515	-0.04272
1.516	-0.04272
1.517	-0.04278
1.518	-0.04272
1.519	-0.04247
1.52	-0.04237
1.521	-0.04225
1.522	-0.04206
1.523	-0.04191
1.524	-0.04197
1.525	-0.04166
1.526	-0.04216
1.527	-0.04209
1.528	-0.04222
1.529	-0.04237
1.53	-0.04253
1.531	-0.04275
1.532	-0.04275
1.533	-0.04272
1.534	-0.04259
1.535	-0.04266
1.536	-0.0425
1.537	-0.04234
1.538	-0.04222
1.539	-0.04178
1.54	-0.04191
1.541	-0.04191
1.542	-0.04184
1.543	-0.04203
1.544	-0.04219
1.545	-0.04244
1.546	-0.0425
1.547	-0.04262
1.548	-0.04284
1.549	-0.04287
1.55	-0.04297
1.551	-0.04278
1.552	-0.04272
1.553	-0.04253
1.554	-0.04247
1.555	-0.04222
1.556	-0.04197
1.557	-0.04203
1.558	-0.04191
1.559	-0.04197
1.56	-0.04206
1.561	-0.04237
1.562	-0.04244
1.563	-0.04262
1.564	-0.04297
1.565	-0.04272
1.566	-0.04281
1.567	-0.04291
1.568	-0.04284
1.569	-0.04256
1.57	-0.04237
1.571	-0.04225
1.572	-0.04203
1.573	-0.04188
1.574	-0.04181
1.575	-0.04163
1.576	-0.04188
1.577	-0.04194
1.578	-0.04209
1.579	-0.04222
1.58	-0.04234
1.581	-0.04256
1.582	-0.04256
1.583	-0.04253
1.584	-0.04256
1.585	-0.04259
1.586	-0.04231
1.587	-0.04203
1.588	-0.04191
1.589	-0.0415
1.59	-0.04172
1.591	-0.04172
1.592	-0.04163
1.593	-0.04191
1.594	-0.042
1.595	-0.04203
1.596	-0.04222
1.597	-0.04231
1.598	-0.04256
1.599	-0.04244
1.6	-0.04262
1.601	-0.04247
1.602	-0.0425
1.603	-0.04225
1.604	-0.04203
1.605	-0.04188
1.606	-0.04166
1.607	-0.04156
1.608	-0.04153
1.609	-0.04141
1.61	-0.04166
1.611	-0.04163
1.612	-0.04181
1.613	-0.04194
1.614	-0.04231
1.615	-0.04213
1.616	-0.04219
1.617	-0.04225
1.618	-0.04219
1.619	-0.04194
1.62	-0.04175
1.621	-0.04166
1.622	-0.04159
1.623	-0.04134
1.624	-0.04128
1.625	-0.041
1.626	-0.04138
1.627	-0.04138
1.628	-0.04163
1.629	-0.04172
1.63	-0.04181
1.631	-0.04206
1.632	-0.04213
1.633	-0.04206
1.634	-0.04216
1.635	-0.04209
1.636	-0.04197
1.637	-0.04166
1.638	-0.04141
1.639	-0.04097
1.64	-0.04119
1.641	-0.04112
1.642	-0.04091
1.643	-0.04106
1.644	-0.04119
1.645	-0.04138
1.646	-0.04138
1.647	-0.04166
1.648	-0.04166
1.649	-0.04172
1.65	-0.04178
1.651	-0.04153
1.652	-0.04163
1.653	-0.04134
1.654	-0.04109
1.655	-0.04094
1.656	-0.04059
1.657	-0.04072
1.658	-0.04072
1.659	-0.04066
1.66	-0.04072
1.661	-0.04094
1.662	-0.04109
1.663	-0.04116
1.664	-0.04156
1.665	-0.0415
1.666	-0.0415
1.667	-0.04166
1.668	-0.0415
1.669	-0.04134
1.67	-0.04119
1.671	-0.04109
1.672	-0.04084
1.673	-0.04069
1.674	-0.04066
1.675	-0.04031
1.676	-0.04056
1.677	-0.04075
1.678	-0.04091
1.679	-0.04109
1.68	-0.04119
1.681	-0.04166
1.682	-0.04141
1.683	-0.04147
1.684	-0.04153
1.685	-0.04141
1.686	-0.04128
1.687	-0.04106
1.688	-0.04094
1.689	-0.04059
1.69	-0.04081
1.691	-0.04062
1.692	-0.04059
1.693	-0.04072
1.694	-0.04081
1.695	-0.04103
1.696	-0.04119
1.697	-0.04141
1.698	-0.04159
1.699	-0.04163
1.7	-0.04175
1.701	-0.04156
1.702	-0.04153
1.703	-0.04125
1.704	-0.04112
1.705	-0.04097
1.706	-0.04069
1.707	-0.04084
1.708	-0.04081
1.709	-0.04072
1.71	-0.04075
1.711	-0.04097
1.712	-0.04122
1.713	-0.04128
1.714	-0.04169
1.715	-0.0415
1.716	-0.04159
1.717	-0.04178
1.718	-0.04159
1.719	-0.04144
1.72	-0.04112
1.721	-0.04122
1.722	-0.04097
1.723	-0.04081
1.724	-0.04072
1.725	-0.04053
1.726	-0.04078
1.727	-0.04087
1.728	-0.04103
1.729	-0.04122
1.73	-0.04128
1.731	-0.04163
1.732	-0.0415
1.733	-0.04147
1.734	-0.04159
1.735	-0.04166
1.736	-0.04131
1.737	-0.04119
1.738	-0.041
1.739	-0.04069
1.74	-0.04078
1.741	-0.04069
1.742	-0.04056
1.743	-0.04075
1.744	-0.04091
1.745	-0.04119
1.746	-0.04125
1.747	-0.04147
1.748	-0.04159
1.749	-0.04156
1.75	-0.04184
1.751	-0.04163
1.752	-0.04166
1.753	-0.04138
1.754	-0.04128
1.755	-0.04106
1.756	-0.04075
1.757	-0.04084
1.758	-0.04091
1.759	-0.04075
1.76	-0.04103
1.761	-0.04119
1.762	-0.04122
1.763	-0.04153
1.764	-0.04172
1.765	-0.04166
1.766	-0.04181
1.767	-0.04175
1.768	-0.04166
1.769	-0.04163
1.77	-0.04147
1.771	-0.04138
1.772	-0.04109
1.773	-0.041
1.774	-0.04091
1.775	-0.04081
1.776	-0.041
1.777	-0.04106
1.778	-0.04131
1.779	-0.04138
1.78	-0.04159
1.781	-0.04188
1.782	-0.04169
1.783	-0.04175
1.784	-0.04178
1.785	-0.04191
1.786	-0.04153
1.787	-0.04147
1.788	-0.04128
1.789	-0.04103
1.79	-0.04106
1.791	-0.041
1.792	-0.04094
1.793	-0.04112
1.794	-0.04128
1.795	-0.04138
1.796	-0.04163
1.797	-0.04172
1.798	-0.04184
1.799	-0.04191
1.8	-0.04203
1.801	-0.04194
1.802	-0.042
1.803	-0.04178
1.804	-0.04156
1.805	-0.04134
1.806	-0.04116
1.807	-0.04125
1.808	-0.04131
1.809	-0.04116
1.81	-0.04128
1.811	-0.04138
1.812	-0.04156
1.813	-0.04175
1.814	-0.04209
1.815	-0.04197
1.816	-0.04216
1.817	-0.04209
1.818	-0.04194
1.819	-0.04184
1.82	-0.04169
1.821	-0.04159
1.822	-0.0415
1.823	-0.04128
1.824	-0.04109
1.825	-0.04106
1.826	-0.04141
1.827	-0.04131
1.828	-0.04159
1.829	-0.04172
1.83	-0.04191
1.831	-0.04216
1.832	-0.04216
1.833	-0.04206
1.834	-0.042
1.835	-0.04219
1.836	-0.04194
1.837	-0.04166
1.838	-0.04166
1.839	-0.04131
1.84	-0.04128
1.841	-0.04134
1.842	-0.04119
1.843	-0.04141
1.844	-0.0415
1.845	-0.04169
1.846	-0.04188
1.847	-0.04209
1.848	-0.04206
1.849	-0.04206
1.85	-0.04241
1.851	-0.04209
1.852	-0.04219
1.853	-0.042
1.854	-0.04184
1.855	-0.04169
1.856	-0.04134
1.857	-0.04144
1.858	-0.04141
1.859	-0.04131
1.86	-0.04134
1.861	-0.04159
1.862	-0.04194
1.863	-0.04188
1.864	-0.04209
1.865	-0.04209
1.866	-0.04219
1.867	-0.04234
1.868	-0.04228
1.869	-0.04216
1.87	-0.04181
1.871	-0.04188
1.872	-0.04156
1.873	-0.0415
1.874	-0.04147
1.875	-0.04128
1.876	-0.0415
1.877	-0.04147
1.878	-0.04172
1.879	-0.04191
1.88	-0.04188
1.881	-0.04244
1.882	-0.04222
1.883	-0.04231
1.884	-0.04237
1.885	-0.04237
1.886	-0.04225
1.887	-0.04197
1.888	-0.04188
1.889	-0.04153
1.89	-0.04163
1.891	-0.0415
1.892	-0.04144
1.893	-0.04172
1.894	-0.04181
1.895	-0.04194
1.896	-0.04213
1.897	-0.04222
1.898	-0.04241
1.899	-0.04253
1.9	-0.04253
1.901	-0.04234
1.902	-0.04241
1.903	-0.04219
1.904	-0.04197
1.905	-0.04188
1.906	-0.04153
1.907	-0.04166
1.908	-0.04169
1.909	-0.04153
1.91	-0.04172
1.911	-0.042
1.912	-0.04194
1.913	-0.04206
1.914	-0.04228
1.915	-0.04228
1.916	-0.04225
1.917	-0.04222
1.918	-0.04203
1.919	-0.04188
1.92	-0.04169
1.921	-0.04141
1.922	-0.04125
1.923	-0.041
1.924	-0.04103
1.925	-0.04078
1.926	-0.04106
1.927	-0.04091
1.928	-0.04103
1.929	-0.04122
1.93	-0.04138
1.931	-0.04163
1.932	-0.04153
1.933	-0.04153
1.934	-0.04156
1.935	-0.0415
1.936	-0.04125
1.937	-0.041
1.938	-0.04097
1.939	-0.04066
1.94	-0.04066
1.941	-0.04056
1.942	-0.04053
1.943	-0.04075
1.944	-0.04081
1.945	-0.04106
1.946	-0.04109
1.947	-0.04128
1.948	-0.04131
1.949	-0.04147
1.95	-0.04159
1.951	-0.04138
1.952	-0.04138
1.953	-0.04112
1.954	-0.041
1.955	-0.04091
1.956	-0.04062
1.957	-0.04059
1.958	-0.04075
1.959	-0.04062
1.96	-0.04084
1.961	-0.04103
1.962	-0.04103
1.963	-0.04109
1.964	-0.04138
1.965	-0.04147
1.966	-0.04156
1.967	-0.04175
1.968	-0.04153
1.969	-0.0415
1.97	-0.04119
1.971	-0.04119
1.972	-0.04097
1.973	-0.04084
1.974	-0.04075
1.975	-0.04066
1.976	-0.04091
1.977	-0.04087
1.978	-0.04097
1.979	-0.04119
1.98	-0.04131
1.981	-0.04169
1.982	-0.04166
1.983	-0.04159
1.984	-0.04172
1.985	-0.04163
1.986	-0.04134
1.987	-0.04125
1.988	-0.04119
1.989	-0.04084
1.99	-0.04087
1.991	-0.04087
1.992	-0.04066
1.993	-0.04106
1.994	-0.04109
1.995	-0.04128
1.996	-0.04128
1.997	-0.0415
[truncated: 18,002 more rows]

## Sheet: Fig 4a
Representative intracellular temperature rise
Time (s)	Temperature (K)			HOM and extracellular data same as Fig. 3b
-14	-0.00456
-13.6667	-0.01356
-13.3333	-0.00575
-13	-0.00438
-12.6667	-0.00765
-12.3333	-0.00593
-12	-0.01702
-11.6667	-0.00884
-11.3333	-0.00193
-11	-0.0092
-10.6667	-0.00847
-10.3333	-0.00384
-10	-0.02138
-9.66667	-0.0102
-9.33333	-0.01402
-9	-0.02238
-8.66667	-0.01429
-8.33333	-0.01202
-8	-0.00965
-7.66667	-0.01629
-7.33333	-0.02174
-7	-0.02356
-6.66667	-0.02492
-6.33333	-0.0152
-6	-0.01193
-5.66667	-0.01093
-5.33333	-0.0032
-5	-0.01247
-4.66667	-0.01383
-4.33333	-0.0202
-4	-0.02738
-3.66667	-0.0152
-3.33333	-0.01729
-3	-0.02883
-2.66667	-0.04683
-2.33333	-0.03492
-2	-0.03374
-1.66667	-0.01374
-1.33333	-0.02729
-1	-0.01865
-0.66667	-0.00429
-0.33333	-0.0002
0	-0.00529
0.33333	-0.01738
0.66667	-0.02411
1	-0.01447
1.33333	-0.00529
1.66667	-0.02111
2	-0.01602
2.33333	-0.02401
2.66667	4.67209
3	9.60485
3.33333	10.2098
3.66667	9.74382
4	8.68917
4.33333	7.55437
4.66667	6.52344
5	5.66684
5.33333	5.06154
5.66667	4.58911
6	4.25001
6.33333	4.00644
6.66667	3.8123
7	3.71187
7.33333	3.65462
7.66667	3.73787
8	4.24001
8.33333	3.46248
8.66667	3.18346
9	3.04304
9.33333	2.9108
9.66667	2.90235
10	2.76384
10.3333	2.68031
10.6667	2.62233
11	2.56534
11.3333	2.61642
11.6667	2.44083
12	2.34358
12.3333	2.28714
12.6667	2.28969
13	2.29505
13.3333	2.15563
13.6667	2.15863
14	2.19089
14.3333	2.15217
14.6667	2.12336
15	2.15672
15.3333	2.07792
15.6667	1.98422
16	1.95486
16.3333	1.95132
16.6667	1.98658
17	1.88188
17.3333	1.84661
17.6667	1.83853
18	1.77454
18.3333	1.75155
18.6667	1.62549
19	1.63167
19.3333	1.6603
19.6667	1.65394
20	1.6154
20.3333	1.61713
20.6667	1.59631
21	1.58323
21.3333	1.58304
21.6667	1.55714
22	1.54769
22.3333	1.53651
22.6667	1.54505
23	1.51942
23.3333	1.51197
23.6667	1.49716
24	1.48734
24.3333	1.48625
24.6667	1.46871
25	1.46444
25.3333	1.45299
25.6667	1.4518
26	1.45962
26.3333	1.4468
26.6667	1.42199
27	1.4319
27.3333	1.42045
27.6667	1.42672
28	1.42808
28.3333	1.41309
28.6667	1.413
29	1.41781
29.3333	1.4199
29.6667	1.39854
30	1.41027
30.3333	1.39491
30.6667	1.40872
31	1.38455
31.3333	1.391
31.6667	1.39
32	1.37337
32.3333	1.36183
32.6667	1.36873
33	1.34747
33.3333	1.33974
33.6667	1.33965
34	1.34947
34.3333	1.36037
34.6667	1.34474
35	1.35555
35.3333	1.36092
35.6667	1.34747
36	1.34556
36.3333	1.34574
36.6667	1.34038
37	1.34219
37.3333	1.3441
37.6667	1.3302
38	1.31166
38.3333	1.31057
38.6667	1.29239
39	1.28821
39.3333	1.29084
39.6667	1.27966
40	1.28394
40.3333	1.28712
40.6667	1.27885
41	1.28239
41.3333	1.27412
41.6667	1.26721
42	1.26458
42.3333	1.25222
42.6667	1.25422
43	1.25022
43.3333	1.24158
43.6667	1.24858
44	1.22141
44.3333	1.22277
44.6667	1.21204
45	1.21704
45.3333	1.22477
45.6667	1.20995
46	1.20868
46.3333	1.21486
46.6667	1.21195
47	1.19196
47.3333	1.19314
47.6667	1.2005
48	1.1995
48.3333	1.17487
48.6667	1.1965
49	1.19496
49.3333	1.17469
49.6667	1.18114
50	1.17578
50.3333	1.16269
50.6667	1.16378
51	1.1497
51.3333	1.16506
51.6667	1.14915
52	1.14561
52.3333	1.1437
52.6667	1.15233
53	1.14124
53.3333	1.12979
53.6667	1.14361
54	1.13025
54.3333	1.11707
54.6667	1.11889
55	1.12498
55.3333	1.12207
55.6667	1.1158
56	1.13997
56.3333	1.1217
56.6667	1.12743
57	1.12498
57.3333	1.09998
57.6667	1.09762
58	1.09825
58.3333	1.08599
58.6667	1.06826
59	1.07372
59.3333	1.07562
59.6667	1.07844
60	1.05654
60.3333	1.07517
60.6667	1.08544
61	1.06481
61.3333	1.06272
61.6667	1.06045
62	1.07408
62.3333	1.05763
62.6667	1.06517
63	1.04336
63.3333	1.05218
63.6667	1.04145
64	1.04927
64.3333	1.07862
64.6667	1.05445
65	1.06017
65.3333	1.04163
65.6667	1.03936
66	1.04927
66.3333	1.03491
66.6667	1.02882
67	1.02509
67.3333	1.02073
67.6667	1.01491
68	1.01518
68.3333	1.01746
68.6667	1.00446
69	1.01891
69.3333	1.02
69.6667	1.03572
70	1.01646
70.3333	0.99982
70.6667	1.00982
71	0.99801
71.3333	1.013
71.6667	0.99283
72	1.01128
72.3333	0.9991
72.6667	0.98619
73	0.98274
73.3333	0.98637
73.6667	0.9831
74	0.9731
74.3333	0.96838
74.6667	0.97238
75	0.95702
75.3333	0.98419
75.6667	0.9662
76	0.96883
76.3333	0.95147
76.6667	0.96447
77	0.96965
77.3333	0.96701
77.6667	0.95075
78	0.95265
78.3333	0.9353
78.6667	0.93457
79	0.93575
79.3333	0.9682
79.6667	0.95193
80	0.94875
80.3333	0.92939
80.6667	0.93848
81	0.94175
81.3333	0.94666
81.6667	0.94484
82	0.94229
82.3333	0.94566
82.6667	0.9352
83	0.92866
83.3333	0.93602
83.6667	0.92403
84	0.9103
84.3333	0.93584
84.6667	0.92357
85	0.92666
85.3333	0.9083
85.6667	0.92003
86	0.91012
86.3333	0.9273
86.6667	0.91639
87	0.89903
87.3333	0.89167
87.6667	0.90494
88	0.8944
88.3333	0.88867
88.6667	0.88731
89	0.88794
89.3333	0.89612
89.6667	0.90067
90	0.89876
90.3333	0.89667
90.6667	0.89876
91	0.87267
91.3333	0.87731
91.6667	0.86958
92	0.87304
92.3333	0.8864
92.6667	0.89003
93	0.90149
93.3333	0.87885
93.6667	0.86495
94	0.90939
94.3333	0.89212
94.6667	0.87376
95	0.88004
95.3333	0.88831
95.6667	0.8854
96	0.87249
96.3333	0.86768
96.6667	0.89394
97	0.87567
97.3333	0.88167
97.6667	0.87976
98	0.87267
98.3333	0.88267
98.6667	0.8684
99	0.87149
99.3333	0.87204
99.6667	0.84777
100	0.86858
100.333	0.86559
100.667	0.87513
101	0.86586
101.333	0.86413
101.667	0.87104
102	0.8614
102.333	0.8615
102.667	0.85004
103	0.86758
103.333	0.85359
103.667	0.83777
104	0.83714
104.333	0.83923
104.667	0.81905
105	0.84032
105.333	0.83105
105.667	0.83632
106	0.82805
106.333	0.82905
106.667	0.82151
107	0.82114
107.333	0.82414
107.667	0.84941
108	0.83114
108.333	0.83477
108.667	0.82332
109	0.81651
109.333	0.82114
109.667	0.82587
110	0.81133
110.333	0.82996
110.667	0.80642
111	0.81414
111.333	0.81905
111.667	0.79751
112	0.80224
112.333	0.81096
112.667	0.7877
113	0.79015
113.333	0.77461
113.667	0.77906
114	0.79242
114.333	0.79197
114.667	0.7717
115	0.7867
115.333	0.78006
115.667	0.77979
116	0.79142
116.333	0.79624
116.667	0.78951
117	0.80224
117.333	0.79851
117.667	0.82041
118	0.78288
118.333	0.81314
118.667	0.79969
119	0.79333
119.333	0.77824
119.667	0.77079
120	0.76888
120.333	0.76643
120.667	0.77233
121	0.76443
121.333	0.77024
121.667	0.75398
122	0.75425
122.333	0.77161
122.667	0.77879
123	0.77615
123.333	0.76206
123.667	0.76152
124	0.76643
124.333	0.7547
124.667	0.75752
125	0.76388
125.333	0.75179
125.667	0.7467
126	0.74989
126.333	0.75625
126.667	0.74998
127	0.75343
127.333	0.73116
127.667	0.7477
128	0.73489
128.333	0.73634
128.667	0.74443
129	0.74925
129.333	0.72826
129.667	0.72526
130	0.73225
130.333	0.71699
130.667	0.74162
131	0.73162
131.333	0.73598
131.667	0.72816
132	0.7168
132.333	0.72162
132.667	0.72498
133	0.71989
133.333	0.71789
133.667	0.71526
134	0.73416
134.333	0.71344
134.667	0.71017
135	0.71499
135.333	0.72744
135.667	0.73562
136	0.72489
136.333	0.72071
136.667	0.70244
137	0.71944
137.333	0.70399
137.667	0.69944
138	0.6989
138.333	0.70762
138.667	0.72798
139	0.69635
139.333	0.7138
139.667	0.7119
140	0.71171
140.333	0.70053
140.667	0.69317
141	0.72244
141.333	0.71126
141.667	0.70235
142	0.70444
142.333	0.70553
142.667	0.70526
143	0.68681
143.333	0.69336
143.667	0.69281
144	0.70644
144.333	0.70962
144.667	0.70681
145	0.69935
145.333	0.69808
145.667	0.69417
146	0.69717
146.333	0.70154
146.667	0.71417
147	0.69654
147.333	0.69217
147.667	0.6999
148	0.70008
148.333	0.69354
148.667	0.68463
149	0.68309
149.333	0.67127
149.667	0.6839
150	0.68518
150.333	0.67636
150.667	0.68399
151	0.68136
151.333	0.66854
151.667	0.66382
152	0.66627
152.333	0.67572
152.667	0.672
153	0.67154
153.333	0.66218
153.667	0.65418
154	0.66982
154.333	0.66509
154.667	0.66727
155	0.66609
155.333	0.65146
155.667	0.66491
156	0.65155
156.333	0.64073
156.667	0.64428
157	0.66082
157.333	0.65436
157.667	0.66618
158	0.64228
158.333	0.64609
158.667	0.65027
159	0.65037
159.333	0.66036
159.667	0.66927
160	0.65755
160.333	0.68318
160.667	0.65091
161	0.66654
161.333	0.67354
161.667	0.67281
162	0.64518
162.333	0.65482
162.667	0.64764
163	0.65027
163.333	0.65955
163.667	0.6769
164	0.67036
164.333	0.65191
164.667	0.65082
165	0.64573
165.333	0.63455
165.667	0.65164
166	0.64964
166.333	0.64828
166.667	0.66491
167	0.64
167.333	0.65918
167.667	0.65055
168	0.65682
168.333	0.65764
168.667	0.63364
169	0.64073
169.333	0.62883
169.667	0.62646
170	0.62537
170.333	0.63101
170.667	0.63128
171	0.63501
171.333	0.62764
171.667	0.63773
172	0.62437
172.333	0.64146
172.667	0.63546
173	0.62846
173.333	0.62637
173.667	0.62137
174	0.62483
174.333	0.61365
174.667	0.59702
175	0.59811
175.333	0.60565
175.667	0.6031
176	0.59865
176.333	0.61865
176.667	0.60883
177	0.61919
177.333	0.61383
177.667	0.61874
178	0.61419
178.333	0.61474
178.667	0.60974
179	0.6401
179.333	0.63155
179.667	0.61083
180	0.63564
180.333	0.6311
180.667	0.62328
181	0.62683
181.333	0.6271
181.667	0.62755
182	0.62492
182.333	0.6221
182.667	0.62782
183	0.60992
183.333	0.60683
183.667	0.61619
184	0.6151
184.333	0.62573
184.667	0.62737
185	0.6151
185.333	0.62137
185.667	0.60147
186	0.59392
186.333	0.60083
186.667	0.59238
187	0.58693
187.333	0.58411
187.667	0.5912
188	0.59747
188.333	0.58974
188.667	0.58456
189	0.59192
189.333	0.57775
189.667	0.57593
190	0.58402
190.333	0.58693
190.667	0.58056
191	0.57929
191.333	0.57875
191.667	0.58565
192	0.57566
192.333	0.5672
192.667	0.58275
193	0.59247
193.333	0.58429
193.667	0.56657
194	0.58147
194.333	0.57602
194.667	0.5682
195	0.58084
195.333	0.57866
195.667	0.57675
196	0.57139
196.333	0.5692
196.667	0.57947
197	0.58175
197.333	0.57111
197.667	0.55721
198	0.54848
198.333	0.55675
198.667	0.58565
199	0.57693
199.333	0.5792
199.667	0.56111
200	0.57847
200.333	0.59502
200.667	0.56366
201	0.57929
201.333	0.56248
201.667	0.57702
202	0.58538
202.333	0.57311
202.667	0.57638
203	0.57193
203.333	0.56321
203.667	0.5912
204	0.57457
204.333	0.56984
204.667	0.56657
205	0.57684
205.333	0.57675
205.667	0.5662
206	0.57338
206.333	0.56975
206.667	0.57284
207	0.57011
207.333	0.56557
207.667	0.58302
208	0.56984
208.333	0.55366
208.667	0.56166
209	0.57002
209.333	0.55739
209.667	0.57738
210	0.56957
210.333	0.55484
210.667	0.55521
211	0.55748
211.333	0.57729
211.667	0.56784
212	0.56339
212.333	0.55412
212.667	0.55457
213	0.54557
213.333	0.54112
213.667	0.55284
214	0.53558
214.333	0.54466
214.667	0.54412
215	0.52994
215.333	0.55294
215.667	0.53258
216	0.55003
216.333	0.54266
216.667	0.53085
217	0.54012
217.333	0.5164
217.667	0.53521
218	0.54112
218.333	0.54857
218.667	0.5293
219	0.53885
219.333	0.54421
219.667	0.5284
220	0.54966
220.333	0.53912
220.667	0.52867
221	0.51549
221.333	0.54648
221.667	0.54239
222	0.5443
222.333	0.5333
222.667	0.53212
223	0.5294
223.333	0.5274
223.667	0.54203
224	0.53567
224.333	0.54566
224.667	0.53194
225	0.54303
225.333	0.53839
225.667	0.55248
226	0.53885
226.333	0.54167
226.667	0.54412
227	0.54748
227.333	0.53194
227.667	0.53858
228	0.53803
228.333	0.5413
228.667	0.54594
229	0.53576
229.333	0.53612
229.667	0.53776
230	0.5363
230.333	0.53167
230.667	0.53703
231	0.53921
231.333	0.54067
231.667	0.53948
232	0.53558
232.333	0.52994
232.667	0.53058
233	0.52458
233.333	0.53158
233.667	0.53076
234	0.5273
234.333	0.53385
234.667	0.53367
235	0.5343
235.333	0.52349
235.667	0.54903
236	0.53839
236.333	0.50277
236.667	0.49704
237	0.51349
237.333	0.50167
237.667	0.50258
238	0.51631
238.333	0.51567
238.667	0.51085
239	0.50304
239.333	0.51722
239.667	0.50522
240	0.52285
240.333	0.52485
240.667	0.52103
241	0.43242
241.333	0.51549
241.667	0.54094
242	0.51858
242.333	0.54385
242.667	0.52403
243	0.54766
243.333	0.5503
243.667	0.57248
244	0.54994
244.333	0.56248
244.667	0.55175
245	0.53167
245.333	0.52158
245.667	0.54376
246	0.52621
246.333	0.54612
246.667	0.54348
247	0.52667
247.333	0.54603
247.667	0.53812
248	0.56857
248.333	0.55821
248.667	0.52558
249	0.52867
249.333	0.5304
249.667	0.54585
250	0.5114
250.333	0.52331
250.667	0.53903
251	0.51176
251.333	0.52231
251.667	0.53185
252	0.50913
252.333	0.51567
252.667	0.51413
253	0.52421
253.333	0.50277
253.667	0.51567
254	0.50413
254.333	0.50013
254.667	0.50331
255	0.51485
255.333	0.51822
255.667	0.51631
256	0.50077
256.333	0.49577
256.667	0.51476
257	0.49004
257.333	0.4845
257.667	0.50604
258	0.48013
258.333	0.4895
258.667	0.48468
259	0.50495
259.333	0.49013
259.667	0.49849
260	0.48486
260.333	0.49486
260.667	0.4964
261	0.50685
261.333	0.49113
261.667	0.47723
262	0.48786
262.333	0.48859
262.667	0.50186
263	0.49122
263.333	0.51622
263.667	0.49168
264	0.48313
264.333	0.48541
264.667	0.48586
265	0.47504
265.333	0.49004
265.667	0.49568
266	0.47323
266.333	0.48777
266.667	0.46677
267	0.48459
267.333	0.47441
267.667	0.45323
268	0.47268
268.333	0.48095
268.667	0.48159
269	0.47405
269.333	0.46841
269.667	0.47386
270	0.47714
270.333	0.49277
270.667	0.47559
271	0.48368
271.333	0.47777
271.667	0.47277
272	0.47495
272.333	0.47932
272.667	0.49277
273	0.47886
273.333	0.48259
273.667	0.48868
274	0.48722
274.333	0.46768
274.667	0.47768
275	0.4545
275.333	0.47068
275.667	0.48104
276	0.47804
276.333	0.47486
276.667	0.46832
277	0.48341
277.333	0.48277
277.667	0.48332
278	0.48322
278.333	0.46323
278.667	0.47877
279	0.48568
279.333	0.49822
279.667	0.46859
280	0.46877
280.333	0.47532
280.667	0.47868
281	0.46768
281.333	0.49686
281.667	0.47259
282	0.47804
282.333	0.45978
282.667	0.49041
283	0.48641
283.333	0.49177
283.667	0.4775
284	0.46078
284.333	0.43751
284.667	0.47532
285	0.48931
285.333	0.47205
285.667	0.46996
286	0.47623
286.333	0.4456
286.667	0.47959
287	0.4516
287.333	0.4466
287.667	0.46368
288	0.44851
288.333	0.46414
288.667	0.46468
289	0.44333
289.333	0.45541
289.667	0.44896
290	0.43969
290.333	0.44096
290.667	0.43969
291	0.44351
291.333	0.44033
291.667	0.43187
292	0.45569
292.333	0.44378
292.667	0.45832
293	0.46196
293.333	0.45705
293.667	0.46005
294	0.45805
294.333	0.46232
294.667	0.46759
295	0.44342
295.333	0.44951
295.667	0.44096
296	0.45841
296.333	0.43633
296.667	0.4546
297	0.45069
297.333	0.44105
297.667	0.44505
298	0.42833
298.333	0.43033
298.667	0.43651
299	0.44896
299.333	0.44396
299.667	0.43751
300	0.44196
300.333	0.43769
300.667	0.43724
301	0.44087
301.333	0.43515
301.667	0.44296
302	0.46614
302.333	0.43905
302.667	0.45641
303	0.4436
303.333	0.4575
303.667	0.45569
304	0.44578
304.333	0.45841
304.667	0.44932
305	0.4446
305.333	0.42906
305.667	0.41788
306	0.42797
306.333	0.44242
306.667	0.43333
307	0.44805
307.333	0.45051
307.667	0.45805
308	0.45032
308.333	0.44042
308.667	0.44633
309	0.44833
309.333	0.43987
309.667	0.44414
310	0.45532
310.333	0.45778
310.667	0.45151
311	0.4426
311.333	0.45723
311.667	0.44714
312	0.45023
312.333	0.4446
312.667	0.44451
313	0.42424
313.333	0.43606
313.667	0.43187
314	0.42906
314.333	0.42469
314.667	0.44878
315	0.43733
315.333	0.45087
315.667	0.42806
316	0.44087
316.333	0.52412
316.667	0.41561
317	0.45878
317.333	0.42878
317.667	0.44932
318	0.4336
318.333	0.38643
318.667	0.38516
319	0.39179
319.333	0.40661
319.667	0.43015
320	0.42933
320.333	0.42197
320.667	0.42079
321	0.42124
321.333	0.43006
321.667	0.43215
322	0.42333
322.333	0.4276
322.667	0.42142
323	0.42742
323.333	0.40179
323.667	0.42006
324	0.42342
324.333	0.42015
324.667	0.41533
325	0.43169
325.333	0.41415
325.667	0.42824
326	0.42778
326.333	0.43169
326.667	0.4216
327	0.44114
327.333	0.40943
327.667	0.42578
328	0.42115
328.333	0.42615
328.667	0.42097
329	0.42379
329.333	0.43087
329.667	0.41651
330	0.41697
330.333	0.40979
330.667	0.42279
331	0.41388
331.333	0.39179
331.667	0.4017
332	0.42633
332.333	0.43296
332.667	0.42515
333	0.43178
333.333	0.43951
333.667	0.44742
334	0.42024
334.333	0.41879
334.667	0.43206
335	0.39652
335.333	0.40879
335.667	0.43215
336	0.44905
336.333	0.42806
336.667	0.43569
337	0.43342
337.333	0.43642
337.667	0.42115
338	0.43224
338.333	0.40861
338.667	0.43805
339	0.43851
339.333	0.44014
339.667	0.44905
340	0.44369
340.333	0.43324
340.667	0.43724
341	0.43678
341.333	0.42697
341.667	0.4186
342	0.42206
342.333	0.42288
342.667	0.42996
343	0.41815
343.333	0.44096
343.667	0.41979
344	0.42787
344.333	0.42251
344.667	0.44223
345	0.43487
345.333	0.44024
345.667	0.42351
346	0.42815
346.333	0.44442
346.667	0.44096
347	0.42451
347.333	0.44114
347.667	0.42279
348	0.42215
348.333	0.4186
348.667	0.43905
349	0.43133
349.333	0.42851
349.667	0.40315
350	0.41451
350.333	0.41115
350.667	0.41506
351	0.42451
351.333	0.40406
351.667	0.41615
352	0.42606
352.333	0.4177
352.667	0.4346
353	0.41388
353.333	0.4296
353.667	0.41597
354	0.42706
354.333	0.42424
354.667	0.41315
355	0.42524
355.333	0.4256
355.667	0.44451
356	0.44496
356.333	0.43642
356.667	0.4565
357	0.44796
357.333	0.44442
357.667	0.4576
358	0.46696
358.333	0.4885
358.667	0.48513
359	0.5054
359.333	0.51604
359.667	0.52494
360	0.52821
360.333	0.53685
360.667	0.53258
361	0.53812
361.333	0.5194
361.667	0.48104
362	0.4685
362.333	0.4685
362.667	0.45941
363	0.44969
363.333	0.45196
363.667	0.43896
364	0.44033
364.333	0.43696
364.667	0.42524
365	0.41115
365.333	0.43269
365.667	0.40752
366	0.42551
366.333	0.4017
366.667	0.42433
367	0.41806
367.333	0.41951
367.667	0.42188
368	0.42397
368.333	0.41306
368.667	0.41779
369	0.39416
369.333	0.42506
369.667	0.40461
370	0.40743
370.333	0.39706
370.667	0.39152
371	0.41815
371.333	0.39179
371.667	0.40988
372	0.40743
372.333	0.40706
372.667	0.4017
373	0.40561
373.333	0.37825
373.667	0.39725
374	0.3847
374.333	0.39661
374.667	0.38761
375	0.38616
375.333	0.38607
375.667	0.39252
376	0.38234
376.333	0.37198
376.667	0.37952
377	0.39061
377.333	0.39261
377.667	0.36989
378	0.38943
378.333	0.38916
378.667	0.39588
379	0.37989
379.333	0.39216
379.667	0.39452
380	0.39425
380.333	0.37043
380.667	0.37452
381	0.36889
381.333	0.36807
381.667	0.36862
382	0.37998
382.333	0.37334
382.667	0.38843
383	0.35789
383.333	0.39343
383.667	0.38152
384	0.39261
384.333	0.38679
384.667	0.38625
385	0.38098
385.333	0.38625
385.667	0.37389
386	0.38689
386.333	0.3867
386.667	0.37334
387	0.38261
387.333	0.3808
387.667	0.3778
388	0.38298
388.333	0.38743
388.667	0.36844
389	0.37934
389.333	0.3658
389.667	0.3628
390	0.36535
390.333	0.36135
390.667	0.37816
391	0.37716
391.333	0.37434
391.667	0.3658
392	0.36934
392.333	0.38907
392.667	0.3967
393	0.38852
393.333	0.40206
393.667	0.37752
394	0.39279
394.333	0.39316
394.667	0.40861
395	0.40052
395.333	0.39779
395.667	0.40079
396	0.39152
396.333	0.4027
396.667	0.39516
397	0.38616
397.333	0.38643
397.667	0.39852
398	0.39061
398.333	0.38198
398.667	0.3947
399	0.38588
399.333	0.37016
399.667	0.39052
400	0.38325
400.333	0.39588
400.667	0.39543
401	0.37707
401.333	0.39834
401.667	0.3758
402	0.37852
402.333	0.38198
402.667	0.37625
403	0.37143
403.333	0.38607
403.667	0.38307
404	0.38607
404.333	0.38834
404.667	0.39352
405	0.40633
405.333	0.40742
405.667	0.4146
406	0.42515
406.333	0.41624
406.667	0.38243
407	0.39079
407.333	0.38934
407.667	0.39515
408	0.3817
408.333	0.39434
408.667	0.3997
409	0.38716
409.333	0.37034
409.667	0.35998
410	0.37007
410.333	0.3777
410.667	0.36025
411	0.36498
411.333	0.36516
411.667	0.35862
412	0.36098
412.333	0.35617
412.667	0.35716
413	0.35198
413.333	0.35235
413.667	0.35153
414	0.37016
414.333	0.35144
414.667	0.36625
415	0.33544
415.333	0.33444
415.667	0.3269
416	0.35571
416.333	0.33435
416.667	0.33962
417	0.3508
417.333	0.3568
417.667	0.33335
418	0.34353
418.333	0.33644
418.667	0.35153
419	0.33599
419.333	0.3448
419.667	0.34344
420	0.3688
420.333	0.34662
420.667	0.34517
421	0.3459
421.333	0.3309
421.667	0.3339
422	0.32799
422.333	0.34444
422.667	0.35426
423	0.34017
423.333	0.35835
423.667	0.33799
424	0.33917
424.333	0.32781
424.667	0.33644
425	0.33181
425.333	0.34617
425.667	0.34535
426	0.34481
426.333	0.36962
426.667	0.33381
427	0.35371
427.333	0.33454
427.667	0.33881
428	0.35217
428.333	0.3409
428.667	0.34362
429	0.34435
429.333	0.34771
429.667	0.34971
430	0.33453
430.333	0.33844
430.667	0.32963
431	0.34344
431.333	0.33263
431.667	0.33862
432	0.34335
432.333	0.33962
432.667	0.33699
433	0.31445
433.333	0.32545
433.667	0.3339
434	0.33753
434.333	0.34035
434.667	0.31418
435	0.32554
435.333	0.32245
435.667	0.32345
436	0.33363
436.333	0.32636
436.667	0.33726
437	0.33962
437.333	0.31845
437.667	0.31736
438	0.33117
438.333	0.31818
438.667	0.33054
439	0.32099
439.333	0.32417
439.667	0.32236
440	0.3239
440.333	0.32954
440.667	0.33163
441	0.31999
441.333	0.31209
441.667	0.3389
442	0.33735
442.333	0.3369
442.667	0.33772
443	0.33763
443.333	0.33672
443.667	0.34653
444	0.34253
444.333	0.34099
444.667	0.32899
445	0.33753
445.333	0.33953
445.667	0.3498
446	0.32608
446.333	0.31645
446.667	0.32636
447	0.33126
447.333	0.31563
447.667	0.32063
448	0.33108
448.333	0.3119
448.667	0.31536
449	0.31209
449.333	0.32072
449.667	0.31981
450	0.32217
450.333	0.29773
450.667	0.32326
451	0.33681
451.333	0.3339
451.667	0.30872
452	0.32508
452.333	0.33208
452.667	0.35444
453	0.33453
453.333	0.36416
453.667	0.35789
454	0.36226
454.333	0.34335
454.667	0.35353
455	0.3469
455.333	0.34799
455.667	0.35189
456	0.33226
456.333	0.32381
456.667	0.3289
457	0.3279
457.333	0.30663
457.667	0.32181
458	0.32708
458.333	0.33063
458.667	0.3279
459	0.32808
459.333	0.33163
459.667	0.32399
460	0.32354
460.333	0.32163
460.667	0.32817
461	0.30445
461.333	0.31063
461.667	0.30854
462	0.31508
462.333	0.31027
462.667	0.311
463	0.30118
463.333	0.31272
463.667	0.30836
464	0.29836
464.333	0.30609
464.667	0.29791
465	0.31272
465.333	0.301
465.667	0.30145
466	0.31081
466.333	0.30918
466.667	0.311
467	0.31236
467.333	0.30154
467.667	0.32145
468	0.31381
468.333	0.30127
468.667	0.31545
469	0.30245
469.333	0.29427
469.667	0.30509
470	0.30236
470.333	0.31236
470.667	0.307
471	0.28646
471.333	0.29209
471.667	0.29709
472	0.29536
472.333	0.30082
472.667	0.30145
473	0.28673
473.333	0.30227
473.667	0.31727
474	0.30218
474.333	0.28082
474.667	0.29464
475	0.30572
475.333	0.31972
475.667	0.30363
476	0.30736
476.333	0.31272
476.667	0.29345
477	0.32063
477.333	0.31745
477.667	0.30536
478	0.30072
478.333	0.32336
478.667	0.31545
479	0.29754
479.333	0.3199
479.667	0.31754
480	0.30681
480.333	0.30654
480.667	0.3219
481	0.29918
481.333	0.31772
481.667	0.29945
482	0.31563
482.333	0.29918
482.667	0.31545
483	0.31045
483.333	0.29636
483.667	0.30645
484	0.28382
484.333	0.32045
484.667	0.29118
485	0.29364
485.333	0.28636
485.667	0.28873
486	0.28891
486.333	0.29218
486.667	0.28882
487	0.30109
487.333	0.28273
487.667	0.28555
488	0.26255
488.333	0.28337
488.667	0.27391
489	0.28582
489.333	0.28118
489.667	0.26173
490	0.2711
490.333	0.28482
490.667	0.29736
491	0.281
491.333	0.28409
491.667	0.28064
492	0.28664
492.333	0.29427
492.667	0.28818
493	0.31127
493.333	0.30172
493.667	0.28564
494	0.27791
494.333	0.29654
494.667	0.28118
495	0.31245
495.333	0.30881
495.667	0.30909
496	0.29863
496.333	0.296
496.667	0.28755
497	0.31072
497.333	0.31427
497.667	0.29409
498	0.30336
498.333	0.28627
498.667	0.28246
499	0.295
499.333	0.30118
499.667	0.30945
500	0.30291
500.333	0.30227
500.667	0.30818
501	0.30591
501.333	0.30045
501.667	0.30909
502	0.29709
502.333	0.29563
502.667	0.3069
503	0.28909
503.333	0.30154
503.667	0.294
504	0.29982
504.333	0.28527
504.667	0.28791
505	0.28973
505.333	0.29809
505.667	0.27918
506	0.28482
506.333	0.271
506.667	0.28391
507	0.30291
507.333	0.29354
507.667	0.28255
508	0.29536
508.333	0.29182
508.667	0.26873
509	0.26455
509.333	0.26464
509.667	0.27782
510	0.26728
510.333	0.27309
510.667	0.26837
511	0.292
511.333	0.27764
511.667	0.29745
512	0.30745
512.333	0.28336
512.667	0.26837
513	0.28873
513.333	0.29
513.667	0.27918
514	0.28346
514.333	0.29754
514.667	0.3039
515	0.29491
515.333	0.298
515.667	0.29154
516	0.30245
516.333	0.27028
516.667	0.29363
517	0.26219
517.333	0.28836
517.667	0.28782
518	0.27673
518.333	0.28318
518.667	0.28355
519	0.30572
519.333	0.28491
519.667	0.30154
520	0.28836
520.333	0.28818
520.667	0.28845
521	0.28155
521.333	0.26901
521.667	0.27764
522	0.28791
522.333	0.28755
522.667	0.28091
523	0.27055
523.333	0.27655
523.667	0.28182
524	0.28337
524.333	0.28291
524.667	0.26237
525	0.29209
525.333	0.28509
525.667	0.29863
526	0.28237
526.333	0.28627
526.667	0.304
527	0.27246
527.333	0.28273
527.667	0.29055
528	0.29155
528.333	0.28437
528.667	0.303
529	0.28509
529.333	0.26573
529.667	0.28982
530	0.27918
530.333	0.29554
530.667	0.26837
531	0.29427
531.333	0.27128
531.667	0.30545
532	0.27237
532.333	0.28182
532.667	0.27864
533	0.27782
533.333	0.27764
533.667	0.29809
534	0.296
534.333	0.28082
534.667	0.26919
535	0.28309
535.333	0.2651
535.667	0.27664
536	0.29191
536.333	0.28
536.667	0.27682
537	0.26537
537.333	0.27655
537.667	0.27809
538	0.28046
538.333	0.27201
538.667	0.285
539	0.29109
539.333	0.277
539.667	0.2741
540	0.26028
540.333	0.26846
540.667	0.27264
541	0.29136
541.333	0.29591
541.667	0.28273
542	0.28618
542.333	0.29227
542.667	0.28046
543	0.29182
543.333	0.28318
543.667	0.27982
544	0.29145
544.333	0.28973
544.667	0.28718
545	0.29382
545.333	0.27555
545.667	0.27955
546	0.29527
546.333	0.29782
546.667	0.29282
547	0.28927
547.333	0.30336
547.667	0.294
548	0.29227
548.333	0.30091
548.667	0.27755
549	0.28818
549.333	0.29
549.667	0.29763
550	0.29009
550.333	0.27809
550.667	0.28991
551	0.29845
551.333	0.28209
551.667	0.27764
552	0.26028
552.333	0.27918
552.667	0.26982
553	0.27909
553.333	0.28227
553.667	0.29482
554	0.27419
554.333	0.29863
554.667	0.30772
555	0.30945
555.333	0.30554
555.667	0.28991
556	0.29464
556.333	0.27955
556.667	0.28436
557	0.28255
557.333	0.28427
557.667	0.27182
558	0.28682
558.333	0.27591
558.667	0.27337
559	0.27028
559.333	0.30391
559.667	0.28809
560	0.29
560.333	0.29891
560.667	0.29691
561	0.29291
561.333	0.29082
561.667	0.28927
562	0.30209
562.333	0.27773
562.667	0.28364
563	0.29073
563.333	0.292
563.667	0.29554
564	0.28791
564.333	0.30136
564.667	0.29118
565	0.27973
565.333	0.27609
565.667	0.291
566	0.29209
566.333	0.27219
566.667	0.28037
567	0.27673
567.333	0.27019
567.667	0.28509
568	0.27209
568.333	0.26837
568.667	0.30163
569	0.27264
569.333	0.28691
569.667	0.27209
570	0.27582
570.333	0.27946
570.667	0.27773
571	0.29064
571.333	0.28073
571.667	0.26864
572	0.28473
572.333	0.28246
572.667	0.28518
573	0.282
573.333	0.28273
573.667	0.28073
574	0.27373
574.333	0.29718
574.667	0.28027
575	0.30018
575.333	0.31063
575.667	0.29418
576	0.29991
576.333	0.30881
576.667	0.291
577	0.3089
577.333	0.32026
577.667	0.289
578	0.28509
578.333	0.29136
578.667	0.28018
579	0.27909
579.333	0.28627
579.667	0.30236
580	0.27737
580.333	0.28873
580.667	0.28409
581	0.28373
581.333	0.29045
581.667	0.28591
582	0.29645
582.333	0.27428
582.667	0.281
583	0.26455
583.333	0.2711
583.667	0.2651
584	0.25328
584.333	0.27655
584.667	0.25537
585	0.26073
585.333	0.27609
585.667	0.25773
586	0.25646
586.333	0.2561
586.667	0.27282
587	0.2531
587.333	0.2581
587.667	0.26919
588	0.2611
588.333	0.25673
588.667	0.26137
589	0.25474
589.333	0.25992
589.667	0.26955
590	0.27773
590.333	0.29009
590.667	0.26982
591	0.27146
591.333	0.28009
591.667	0.28482
592	0.27982
592.333	0.27918
592.667	0.285
593	0.28173
593.333	0.28046
593.667	0.26064
594	0.27073
594.333	0.26482
594.667	0.25437
595	0.24556
595.333	0.25255
595.667	0.29445
596	0.27655
596.333	0.26491
596.667	0.27464
597	0.27664
597.333	0.29518
597.667	0.26937
598	0.30509
598.333	0.28673
598.667	0.29709
599	0.28745
599.333	0.27646
599.667	0.29491
600	0.28055

## Sheet: Fig 4b
Intracellular temperature rise
Time (s)	Mean Temperature (K)	SD (K)
0	-0.02043	0.05632			HOM and extracellular data same as Fig. 3b
1	7.51241	1.98559
2	6.89517	1.42981
3	5.743	1.33474
4	5.21607	1.57873
5	4.66443	1.30094
6	4.42079	1.20534
7	4.09739	1.32733
8	3.90552	1.32471
9	3.62722	1.42116
10	3.41387	1.46059
11	3.20963	1.32354
12	3.19423	1.39693
13	2.92523	1.1759
14	2.78805	1.13995
15	2.65222	1.06941
16	2.56719	1.00821
17	2.57403	1.07386
18	2.4885	1.08175
19	2.38278	1.00715
20	2.34993	0.98152
21	2.28433	0.94711
22	2.26857	0.99188
23	2.15949	0.89461
24	2.11986	0.88758
25	2.11818	0.88357
26	2.02992	0.86236
27	1.97072	0.82142
28	1.92094	0.81187
29	1.9027	0.78668
30	1.86687	0.80624
31	1.84499	0.80793
32	1.78117	0.82469
33	1.78118	0.82092
34	1.7038	0.74359
35	1.645	0.7181
36	1.52007	0.5286
37	1.39735	0.26732
38	1.34516	0.19842
39	1.27749	0.18911
40	1.29478	0.18585
41	1.30994	0.22128
42	1.28329	0.21765
43	1.28195	0.24597
44	1.27631	0.25242
45	1.26605	0.25423
46	1.26855	0.23371
47	1.25382	0.261
48	1.24182	0.24903
49	1.23548	0.21236
50	1.21307	0.2168
51	1.19174	0.26586
52	1.19033	0.2508
53	1.16827	0.22596
54	1.22713	0.12037
55	1.15429	0.23249
56	1.15371	0.24051
57	1.14297	0.23425
58	1.14959	0.22099
59	1.14212	0.21733
60	1.13645	0.20784
61	1.12687	0.20715
62	1.14901	0.18808
63	1.13262	0.19619
64	1.11519	0.1815
65	1.1239	0.20157
66	1.08736	0.19912
67	1.08011	0.20019
68	1.08767	0.2545
69	1.09018	0.21859
70	1.05665	0.20327
71	1.05261	0.17857
72	1.06399	0.16241
73	1.06066	0.1471
74	1.04093	0.12929
75	1.03793	0.13038
76	1.02831	0.15143
77	1.03936	0.15137
78	1.03837	0.13233
79	0.71596	0.67893
80	1.26085	0.6968
81	1.04501	0.14756
82	1.01585	0.09868
83	1.00864	0.09832
84	1.00826	0.09672
85	0.97679	0.09464
86	0.96444	0.08371
87	0.97751	0.09025
88	0.96707	0.09736
89	0.96593	0.08665
90	0.98297	0.09083
91	0.98118	0.09024
92	0.9754	0.08265
93	0.96387	0.08917
94	0.94724	0.08215
95	0.96372	0.08505
96	0.94535	0.0706
97	0.9364	0.08802
98	0.93474	0.08626
99	0.93515	0.07681
100	0.93261	0.07993
101	0.91571	0.06093
102	0.92239	0.07971
103	0.90477	0.06292
104	0.89622	0.07752
105	0.91386	0.08394
106	0.92168	0.08863
107	0.91353	0.08318
108	0.9073	0.09816
109	0.90296	0.08342
110	0.88514	0.07859
111	0.87725	0.08606
112	0.87017	0.08923
113	0.87321	0.08835
114	0.89809	0.09192
115	0.88548	0.08821
116	0.88004	0.10004
117	0.88723	0.10028
118	0.867	0.10257
119	0.86465	0.10309
120	0.83534	0.08397

## Sheet: Fig 4c
Intracellular temperature fit for 10 s
Time (s)	Experiment (K)	Fit (red line,K)	Component A (K)	Component B (K)
0	7.91213	8.201	3.8	4.397
0.1	7.87441	7.8944	3.50819	4.38251
0.2	7.60993	7.61027	3.23879	4.36807
0.3	7.39544	7.3469	2.99008	4.35367
0.4	7.10415	7.1027	2.76047	4.33932
0.5	6.87602	6.8762	2.54849	4.32502
0.6	6.77559	6.66603	2.35279	4.31077
0.7	6.49021	6.47096	2.17211	4.29656
0.8	6.32207	6.28983	2.00531	4.2824
0.9	6.11758	6.12156	1.85132	4.26829
1	5.97079	5.96518	1.70916	4.25422
1.1	5.80038	5.81978	1.57791	4.2402
1.2	5.62315	5.6845	1.45674	4.22623
1.3	5.51273	5.55859	1.34487	4.2123
1.4	5.47183	5.44133	1.2416	4.19842
1.5	5.28596	5.33205	1.14626	4.18458
1.6	5.23552	5.23014	1.05823	4.17079
1.7	5.08829	5.13505	0.97697	4.15705
1.8	5.00967	5.04625	0.90195	4.14335
1.9	4.94605	4.96326	0.83269	4.12969
2	4.88516	4.88564	0.76874	4.11609
2.1	4.80336	4.81298	0.70971	4.10252
2.2	4.75519	4.7449	0.65521	4.089
2.3	4.67248	4.68106	0.6049	4.07552
2.4	4.6234	4.62113	0.55845	4.06209
2.5	4.55569	4.56481	0.51556	4.04871
2.6	4.5207	4.51184	0.47597	4.03536
2.7	4.45481	4.46195	0.43942	4.02207
2.8	4.41482	4.41491	0.40568	4.00881
2.9	4.38982	4.37052	0.37452	3.9956
3	4.30712	4.32856	0.34576	3.98243
3.1	4.2794	4.28886	0.31921	3.96931
3.2	4.25168	4.25124	0.2947	3.95623
3.3	4.2485	4.21554	0.27207	3.94319
3.4	4.1926	4.18163	0.25118	3.93019
3.5	4.18442	4.14937	0.23189	3.91724
3.6	4.1208	4.11864	0.21408	3.90433
3.7	4.0949	4.08931	0.19764	3.89146
3.8	4.07081	4.0613	0.18246	3.87864
3.9	4.034	4.03449	0.16845	3.86586
4	4.00901	4.0088	0.15552	3.85312
4.1	3.99765	3.98415	0.14357	3.84042
4.2	3.94403	3.96045	0.13255	3.82776
4.3	3.90813	3.93765	0.12237	3.81515
4.4	3.87541	3.91567	0.11297	3.80258
4.5	3.89631	3.89445	0.1043	3.79004
4.6	3.86495	3.87394	0.09629	3.77755
4.7	3.87541	3.85409	0.0889	3.7651
4.8	3.85632	3.83485	0.08207	3.7527
4.9	3.81724	3.81617	0.07577	3.74033
5	3.81088	3.79802	0.06995	3.728
5.1	3.77952	3.78036	0.06458	3.71572
5.2	3.77725	3.76315	0.05962	3.70347
5.3	3.73862	3.74636	0.05504	3.69127
5.4	3.7518	3.72997	0.05081	3.6791
5.5	3.70681	3.71394	0.04691	3.66698
5.6	3.71863	3.69825	0.04331	3.65489
5.7	3.68273	3.68287	0.03998	3.64285
5.8	3.65682	3.66779	0.03691	3.63084
5.9	3.62865	3.65299	0.03408	3.61888
6	3.6491	3.63844	0.03146	3.60695
6.1	3.59957	3.62414	0.02905	3.59506
6.2	3.57957	3.61006	0.02681	3.58322
6.3	3.55685	3.59619	0.02476	3.57141
6.4	3.54231	3.58252	0.02285	3.55964
6.5	3.54822	3.56903	0.0211	3.54791
6.6	3.5623	3.55571	0.01948	3.53621
6.7	3.51959	3.54256	0.01798	3.52456
6.8	3.49732	3.52956	0.0166	3.51294
6.9	3.51277	3.51671	0.01533	3.50137
7	3.47142	3.50399	0.01415	3.48983
7.1	3.49459	3.4914	0.01306	3.47833
7.2	3.46233	3.47894	0.01206	3.46686
7.3	3.44733	3.46659	0.01113	3.45544
7.4	3.44233	3.45434	0.01028	3.44405
7.5	3.41688	3.4422	0.00949	3.4327
7.6	3.40643	3.43016	0.00876	3.42139
7.7	3.38326	3.41821	0.00809	3.41011
7.8	3.41143	3.40635	0.00747	3.39887
7.9	3.42461	3.39458	0.00689	3.38767
8	3.4028	3.38288	0.00636	3.37651
8.1	3.40916	3.37126	0.00588	3.36538
8.2	3.39325	3.35972	0.00542	3.35429
8.3	3.35963	3.34825	0.00501	3.34324
8.4	3.40325	3.33685	0.00462	3.33222
8.5	3.40098	3.32551	0.00427	3.32124
8.6	3.38189	3.31424	0.00394	3.31029
8.7	3.40053	3.30302	0.00364	3.29938
8.8	3.35963	3.29187	0.00336	3.28851
8.9	3.30828	3.28078	0.0031	3.27767
9	3.27419	3.26974	0.00286	3.26687
9.1	3.26283	3.25875	0.00264	3.2561
9.2	3.24238	3.24782	0.00244	3.24537
9.3	3.23693	3.23693	0.00225	3.23468
9.4	3.24465	3.2261	0.00208	3.22402
9.5	3.20239	3.21532	0.00192	3.21339
9.6	3.18603	3.20458	0.00177	3.2028
9.7	3.17876	3.19389	0.00164	3.19225
9.8	3.14332	3.18324	0.00151	3.18173
9.9	3.10787	3.17264	0.00139	3.17124
10	3.08197	3.16208	0.00129	3.16079

## Sheet: Fig 4d
Timeconstant tau_1					Timeconstant tau_2
	Minimum	0.448029	s			Minimum	4.44642	s
	Maximum	1.47514	s			Maximum	30.2939	s
	Median	0.964765	s			Median	15.8122	s
Lower quartile	Q1	0.562997	s		Lower quartile	Q1	9.87081	s
Upper quartile	Q3	1.36335	s		Upper quartile	Q3	23.3115	s
